# Supplementary material for: Bis(methanol-1κO)tetra-μ-pyridazine-1:2κ4 N:N′;2:3κ4 N:N′-di-μ-thio­cyanato-1:2κ2 N:N;2:3κ2 N:N-tetrathio­cyanato-1κ2 N,3κ2 N-trinickel(II) methanol tetra­solvate
Source: Acta Crystallogr Sect E Struct Rep Online. 2012 Jun 16;68(Pt 7):m940–1. doi: 10.1107/S1600536812026864 (PMC3393200; doi:10.1107/S1600536812026864)
Supplement: Supplementary file 1 [file e-68-0m940-sup1.cif]

##############################################################################
#                                                                            #
# This CIF contains the data in a paper accepted for publication in          #
# Acta Crystallographica Section E. It conforms to the requirements of       #
# Notes for Authors for Acta Crystallographica Section E, and has been       #
# peer reviewed under the auspices of the IUCr Commission on Journals.       #
#                                                                            #
# Full details of the Crystallographic Information File format               #
# are given in the paper "The Crystallographic Information File (CIF):       #
# a New Standard Archive File for Crystallography" by S. R. Hall, F. H.      #
# Allen and I. D. Brown [Acta Cryst. (1991), A47, 655-685].                  #
#                                                                            #
# The current version of the core CIF dictionary is obtainable from          #
# ftp://ftp.iucr.org/pub/cif_core.dic.                                       #
#                                                                            #
# Software is freely available for graphical display of the structure(s)     #
# in this CIF. For information consult the CIF software page                 #
# http://www.iucr.org/resources/cif/software.                                #
#                                                                            #
# This file may be used for bona fide research purposes within the           #
# scientific community so long as proper attribution is given to the journal # 
# article from which it was obtained.                                        #
#                                                                            #
##############################################################################
data_I
_audit_creation_method     SHELXL-97
_chemical_name_systematic
;
Bis(methanol-1\k<i>O</i>)tetra-\m-pyridazine-
1:2\k^4^<i>N</i>:<i>N</i>';2:3\k^4^<i>N</i>:<i>N</i>'-di-\m-thiocyanato-
1:2\k^2^<i>N</i>:<i>N</i>;2:3\k^2^<i>N</i>:<i>N</i>-tetrathiocyanato-
1\k^2^<i>N</i>,3\k^2^<i>N</i>-trinickel(II) methanol tetrasolvate
;
_chemical_name_common     ?
_chemical_formula_moiety     'C24 H24 N14 Ni3 O2 S6, 4(C H4 O)'
_chemical_formula_sum     'C28 H40 N14 Ni3 O6 S6'
_chemical_formula_iupac     '[Ni3 (N C S)6 (C4 H4 N2)4 (C H4 O)2], 4C H4 O'
_chemical_formula_weight     1037.23
_chemical_melting_point     ?
_symmetry_cell_setting     orthorhombic
_symmetry_space_group_name_H-M     'P b c a'
_symmetry_space_group_name_Hall     '-P 2ac 2ab'
loop_
    _symmetry_equiv_pos_as_xyz
    'x, y, z'
    '-x+1/2, -y, z+1/2'
    '-x, y+1/2, -z+1/2'
    'x+1/2, -y+1/2, -z'
    '-x, -y, -z'
    'x-1/2, y, -z-1/2'
    'x, -y-1/2, z-1/2'
    '-x-1/2, y-1/2, z'
_cell_length_a     17.6689(12)
_cell_length_b     15.0760(7)
_cell_length_c     17.9479(10)
_cell_angle_alpha     90.00
_cell_angle_beta     90.00
_cell_angle_gamma     90.00
_cell_volume     4780.9(5)
_cell_formula_units_Z     4
_cell_measurement_reflns_used     31891
_cell_measurement_theta_min     2.55
_cell_measurement_theta_max     25.00
_cell_measurement_temperature     200(2)
_exptl_crystal_description     block
_exptl_crystal_colour     green
_exptl_crystal_size_max     0.1274
_exptl_crystal_size_mid     0.0909
_exptl_crystal_size_min     0.0724
_exptl_crystal_density_diffrn     1.441
_exptl_crystal_density_meas     ?
_exptl_crystal_density_method     'not measured'
_exptl_crystal_F_000     2136
_exptl_absorpt_coefficient_mu     1.482
_exptl_absorpt_correction_type     numerical
_exptl_absorpt_process_details     '(X-SHAPE and X-RED32; Stoe & Cie, 2008)'
_exptl_absorpt_correction_T_min     0.7461
_exptl_absorpt_correction_T_max     0.8179
_exptl_special_details     ?
_diffrn_ambient_temperature     200(2)
_diffrn_radiation_type     MoK\a
_diffrn_radiation_wavelength     0.71073
_diffrn_radiation_source     'fine-focus sealed tube'
_diffrn_radiation_monochromator     graphite
_diffrn_measurement_device_type     'Stoe IPDS-1'
_diffrn_measurement_method     'phi scan'
_diffrn_detector_area_resol_mean     ?
_diffrn_reflns_number     31891
_diffrn_reflns_av_R_equivalents     0.0654
_diffrn_reflns_av_sigmaI/netI     0.0324
_diffrn_reflns_theta_min     2.55
_diffrn_reflns_theta_max     25.00
_diffrn_reflns_theta_full     25.00
_diffrn_measured_fraction_theta_max     0.972
_diffrn_measured_fraction_theta_full     0.972
_diffrn_reflns_limit_h_min     -21
_diffrn_reflns_limit_h_max     21
_diffrn_reflns_limit_k_min     -17
_diffrn_reflns_limit_k_max     16
_diffrn_reflns_limit_l_min     -21
_diffrn_reflns_limit_l_max     21
_diffrn_standards_number     0
_diffrn_standards_interval_count     ?
_diffrn_standards_interval_time     0
_diffrn_standards_decay_%     0
_refine_special_details
;
Refinement of <i>F</i>^2^ against ALL reflections. The weighted <i>R</i>-factor
<i>wR</i> and goodness of fit <i>S</i> are based on <i>F</i>^2^, conventional
<i>R</i>-factors <i>R</i> are based on <i>F</i>, with <i>F</i> set to zero for
negative <i>F</i>^2^. The threshold expression of <i>F</i>^2^ >
\s(<i>F</i>^2^) is used only for calculating <i>R</i>-factors(gt) <i>etc</i>.
and is not relevant to the choice of reflections for refinement.
<i>R</i>-factors based on <i>F</i>^2^ are statistically about twice as large
as those based on <i>F</i>, and <i>R</i>- factors based on ALL data will be
even larger.
;
_reflns_number_total     4093
_reflns_number_gt     3190
_reflns_threshold_expression     I>2sigma(I)
_refine_ls_structure_factor_coef     Fsqd
_refine_ls_matrix_type     full
_refine_ls_R_factor_all     0.0580
_refine_ls_R_factor_gt     0.0408
_refine_ls_wR_factor_gt     0.0978
_refine_ls_wR_factor_ref     0.1062
_refine_ls_goodness_of_fit_ref     1.053
_refine_ls_restrained_S_all     1.053
_refine_ls_number_reflns     4093
_refine_ls_number_parameters     263
_refine_ls_number_restraints     0
_refine_ls_hydrogen_treatment     constr
_refine_ls_weighting_scheme     calc
_refine_ls_weighting_details
         'calc w=1/[\s^2^(Fo^2^)+(0.0580P)^2^+2.6878P] where P=(Fo^2^+2Fc^2^)/3'
_atom_sites_solution_hydrogens     geom
_atom_sites_solution_primary     direct
_atom_sites_solution_secondary     difmap
_refine_ls_shift/su_max     0.000
_refine_ls_shift/su_mean     0.000
_refine_diff_density_max     0.343
_refine_diff_density_min     -0.522
_refine_ls_extinction_method     'SHELXL97 (Sheldrick, 2008)'
_refine_ls_extinction_coef     0.0022(4)
_refine_ls_extinction_expression
                                  'Fc^*^=kFc[1+0.001xFc^2^\l^3^/sin(2\q)]^-1/4^'
loop_
    _atom_type_symbol
    _atom_type_description
    _atom_type_scat_dispersion_real
    _atom_type_scat_dispersion_imag
    _atom_type_scat_source
    'C' 'C' 0.0033 0.0016
                         'International Tables Vol C Tables 4.2.6.8 and 6.1.1.4'
    'H' 'H' 0.0000 0.0000
                         'International Tables Vol C Tables 4.2.6.8 and 6.1.1.4'
    'N' 'N' 0.0061 0.0033
                         'International Tables Vol C Tables 4.2.6.8 and 6.1.1.4'
    'S' 'S' 0.1246 0.1234
                         'International Tables Vol C Tables 4.2.6.8 and 6.1.1.4'
    'Ni' 'Ni' 0.3393 1.1124
                         'International Tables Vol C Tables 4.2.6.8 and 6.1.1.4'
    'O' 'O' 0.0106 0.0060
                         'International Tables Vol C Tables 4.2.6.8 and 6.1.1.4'
_computing_data_collection     'X-AREA (Stoe & Cie, 2008)'
_computing_cell_refinement     'X-AREA (Stoe & Cie, 2008)'
_computing_data_reduction     'X-AREA (Stoe & Cie, 2008)'
_computing_structure_solution     'SHELXS97 (Sheldrick, 2008)'
_computing_structure_refinement     'SHELXL97 (Sheldrick, 2008)'
_computing_molecular_graphics
               'XP in SHELXTL (Sheldrick, 2008) and DIAMOND (Brandenburg, 2011)'
_computing_publication_material     'XCIF in SHELXTL (Sheldrick, 2008)'
loop_
    _atom_site_type_symbol
    _atom_site_label
    _atom_site_fract_x
    _atom_site_fract_y
    _atom_site_fract_z
    _atom_site_U_iso_or_equiv
    _atom_site_adp_type
    _atom_site_calc_flag
    _atom_site_refinement_flags
    _atom_site_occupancy
    _atom_site_symmetry_multiplicity
    _atom_site_disorder_assembly
    _atom_site_disorder_group
    Ni Ni1 0.34256(2) 0.62044(3) 0.48362(3) 0.03445(16) Uani d . 1 1 . .
    Ni Ni2 0.5000 0.5000 0.5000 0.02852(17) Uani d S 1 2 . .
    N N1 0.28878(17) 0.7219(2) 0.5360(2) 0.0472(8) Uani d . 1 1 . .
    C C1 0.2580(2) 0.7648(3) 0.5794(2) 0.0458(9) Uani d . 1 1 . .
    S S1 0.21556(8) 0.82484(12) 0.64235(8) 0.0843(5) Uani d . 1 1 . .
    N N2 0.40392(14) 0.51597(19) 0.43107(17) 0.0323(6) Uani d . 1 1 . .
    C C2 0.38567(18) 0.4742(3) 0.3823(2) 0.0404(9) Uani d . 1 1 . .
    S S2 0.36077(8) 0.41172(10) 0.31352(7) 0.0706(4) Uani d . 1 1 . .
    N N3 0.24364(17) 0.5553(2) 0.46794(19) 0.0472(8) Uani d . 1 1 . .
    C C3 0.1898(2) 0.5208(3) 0.44548(19) 0.0376(8) Uani d . 1 1 . .
    S S3 0.11289(6) 0.47346(8) 0.41480(6) 0.0539(3) Uani d . 1 1 . .
    N N10 0.36318(14) 0.5577(2) 0.58671(16) 0.0340(7) Uani d . 1 1 . .
    N N11 0.42715(14) 0.50917(19) 0.59358(16) 0.0322(6) Uani d . 1 1 . .
    C C10 0.3176(2) 0.5655(3) 0.6453(2) 0.0434(9) Uani d . 1 1 . .
    H H10 0.2721 0.5982 0.6397 0.052 Uiso calc R 1 1 . .
    C C11 0.3333(2) 0.5282(3) 0.7143(2) 0.0500(10) Uani d . 1 1 . .
    H H11 0.3003 0.5367 0.7556 0.060 Uiso calc R 1 1 . .
    C C12 0.3977(2) 0.4789(3) 0.7208(2) 0.0471(10) Uani d . 1 1 . .
    H H12 0.4109 0.4513 0.7666 0.057 Uiso calc R 1 1 . .
    C C13 0.4432(2) 0.4704(3) 0.65802(19) 0.0381(8) Uani d . 1 1 . .
    H H13 0.4878 0.4354 0.6614 0.046 Uiso calc R 1 1 . .
    N N20 0.44811(15) 0.6868(2) 0.49603(16) 0.0351(6) Uani d . 1 1 . .
    N N21 0.51239(15) 0.63848(19) 0.49894(15) 0.0319(6) Uani d . 1 1 . .
    C C20 0.4517(2) 0.7741(3) 0.4989(2) 0.0448(9) Uani d . 1 1 . .
    H H20 0.4059 0.8070 0.4978 0.054 Uiso calc R 1 1 . .
    C C21 0.5200(2) 0.8203(3) 0.5035(2) 0.0516(10) Uani d . 1 1 . .
    H H21 0.5210 0.8833 0.5049 0.062 Uiso calc R 1 1 . .
    C C22 0.5851(2) 0.7719(3) 0.5060(2) 0.0459(9) Uani d . 1 1 . .
    H H22 0.6331 0.7998 0.5096 0.055 Uiso calc R 1 1 . .
    C C23 0.57830(18) 0.6801(2) 0.50301(19) 0.0361(8) Uani d . 1 1 . .
    H H23 0.6232 0.6454 0.5039 0.043 Uiso calc R 1 1 . .
    O O1 0.33376(15) 0.6840(2) 0.38195(16) 0.0551(8) Uani d . 1 1 . .
    H H1O1 0.3691 0.6885 0.3509 0.083 Uiso d R 1 1 . .
    C C30 0.2715(3) 0.7345(4) 0.3553(3) 0.0757(16) Uani d . 1 1 . .
    H H30A 0.2612 0.7833 0.3899 0.114 Uiso calc R 1 1 . .
    H H30B 0.2268 0.6964 0.3516 0.114 Uiso calc R 1 1 . .
    H H30C 0.2837 0.7586 0.3060 0.114 Uiso calc R 1 1 . .
    O O2 0.4433(2) 0.8203(3) 0.7794(2) 0.0830(12) Uani d . 1 1 . .
    H H1O2 0.4144 0.8368 0.7449 0.125 Uiso d R 1 1 . .
    C C31 0.4798(6) 0.7414(7) 0.7589(6) 0.175(5) Uani d . 1 1 . .
    H H31A 0.5099 0.7515 0.7139 0.263 Uiso calc R 1 1 . .
    H H31B 0.4419 0.6953 0.7492 0.263 Uiso calc R 1 1 . .
    H H31C 0.5131 0.7221 0.7995 0.263 Uiso calc R 1 1 . .
    O O3 0.3907(4) 0.8965(6) 0.6541(4) 0.155(3) Uani d . 1 1 . .
    H H1O3 0.3461 0.8779 0.6501 0.232 Uiso d R 1 1 . .
    C C32 0.4027(5) 0.9850(8) 0.6309(5) 0.139(4) Uani d . 1 1 . .
    H H32A 0.3727 1.0251 0.6622 0.209 Uiso calc R 1 1 . .
    H H32B 0.3871 0.9915 0.5788 0.209 Uiso calc R 1 1 . .
    H H32C 0.4564 0.9998 0.6358 0.209 Uiso calc R 1 1 . .
loop_
    _atom_site_aniso_label
    _atom_site_aniso_U_11
    _atom_site_aniso_U_22
    _atom_site_aniso_U_33
    _atom_site_aniso_U_12
    _atom_site_aniso_U_13
    _atom_site_aniso_U_23
    Ni1 0.0228(2) 0.0333(3) 0.0473(3) 0.00354(17) -0.00013(17) -0.00294(19)
    Ni2 0.0208(3) 0.0264(3) 0.0384(3) 0.0023(2) 0.0014(2) -0.0010(2)
    N1 0.0294(15) 0.042(2) 0.070(2) 0.0081(14) -0.0004(15) -0.0047(16)
    C1 0.0334(18) 0.041(3) 0.063(2) 0.0136(17) -0.0067(17) -0.0058(19)
    S1 0.0679(8) 0.1127(13) 0.0722(8) 0.0446(8) -0.0053(6) -0.0333(8)
    N2 0.0231(13) 0.0239(16) 0.0501(18) 0.0047(11) 0.0058(12) 0.0018(13)
    C2 0.0242(17) 0.046(2) 0.050(2) 0.0069(15) 0.0033(15) 0.0134(19)
    S2 0.0730(8) 0.0795(10) 0.0592(7) -0.0096(7) -0.0096(6) -0.0177(6)
    N3 0.0301(16) 0.051(2) 0.060(2) -0.0013(14) -0.0017(14) -0.0052(16)
    C3 0.0341(18) 0.036(2) 0.0425(19) 0.0008(16) 0.0020(15) 0.0024(15)
    S3 0.0455(6) 0.0616(8) 0.0546(6) -0.0195(5) -0.0071(4) 0.0018(5)
    N10 0.0232(13) 0.0337(18) 0.0451(16) 0.0009(11) 0.0038(11) -0.0057(12)
    N11 0.0244(13) 0.0290(17) 0.0430(15) 0.0017(11) 0.0010(11) -0.0024(12)
    C10 0.0339(18) 0.046(2) 0.051(2) 0.0026(16) 0.0093(16) -0.0062(17)
    C11 0.047(2) 0.054(3) 0.049(2) -0.0013(19) 0.0137(17) -0.0095(18)
    C12 0.046(2) 0.057(3) 0.0386(19) -0.0019(19) 0.0024(16) -0.0018(17)
    C13 0.0321(17) 0.039(2) 0.0428(19) 0.0007(15) 0.0031(15) 0.0005(15)
    N20 0.0281(14) 0.0290(18) 0.0481(17) 0.0037(12) -0.0010(12) -0.0002(12)
    N21 0.0214(13) 0.0326(16) 0.0415(15) 0.0031(11) 0.0010(11) 0.0007(11)
    C20 0.0324(18) 0.030(2) 0.072(3) 0.0039(14) 0.0003(17) 0.0004(18)
    C21 0.046(2) 0.030(2) 0.079(3) -0.0041(17) -0.003(2) 0.0016(18)
    C22 0.0332(18) 0.037(2) 0.067(3) -0.0069(15) -0.0010(17) 0.0002(18)
    C23 0.0241(16) 0.034(2) 0.050(2) -0.0011(13) 0.0007(14) 0.0031(15)
    O1 0.0385(15) 0.065(2) 0.0616(17) 0.0151(13) 0.0002(12) 0.0150(14)
    C30 0.052(3) 0.101(5) 0.074(3) 0.032(3) -0.011(2) 0.019(3)
    O2 0.063(2) 0.092(3) 0.094(3) -0.019(2) 0.0164(19) -0.035(2)
    C31 0.180(10) 0.115(8) 0.231(12) 0.009(7) 0.093(9) -0.047(8)
    O3 0.107(4) 0.235(9) 0.122(5) -0.031(5) -0.010(4) -0.054(5)
    C32 0.080(5) 0.248(13) 0.090(5) -0.007(7) 0.005(4) -0.025(7)
_geom_special_details
;
All e.s.d.'s (except the e.s.d. in the dihedral angle between two l.s. planes)
are estimated using the full covariance matrix. The cell e.s.d.'s are taken
into account individually in the estimation of e.s.d.'s in distances, angles
and torsion angles; correlations between e.s.d.'s in cell parameters are only
used when they are defined by crystal symmetry. An approximate (isotropic)
treatment of cell e.s.d.'s is used for estimating e.s.d.'s involving l.s.
planes.
;
loop_
    _geom_bond_atom_site_label_1
    _geom_bond_atom_site_label_2
    _geom_bond_site_symmetry_2
    _geom_bond_distance
    _geom_bond_publ_flag
    Ni1 N3 . 2.024(3) y
    Ni1 N1 . 2.031(3) y
    Ni1 O1 . 2.067(3) y
    Ni1 N10 . 2.110(3) y
    Ni1 N20 . 2.128(3) y
    Ni1 N2 . 2.132(3) y
    Ni2 N21 5_666 2.099(3) ?
    Ni2 N21 . 2.099(3) y
    Ni2 N2 . 2.114(3) y
    Ni2 N2 5_666 2.114(3) ?
    Ni2 N11 5_666 2.121(3) ?
    Ni2 N11 . 2.121(3) y
    N1 C1 . 1.149(5) ?
    C1 S1 . 1.631(4) ?
    N2 C2 . 1.126(5) ?
    C2 S2 . 1.614(5) ?
    N3 C3 . 1.156(5) ?
    C3 S3 . 1.631(4) ?
    N10 C10 . 1.329(5) ?
    N10 N11 . 1.352(4) ?
    N11 C13 . 1.327(5) ?
    C10 C11 . 1.388(6) ?
    C10 H10 . 0.9500 ?
    C11 C12 . 1.364(6) ?
    C11 H11 . 0.9500 ?
    C12 C13 . 1.391(5) ?
    C12 H12 . 0.9500 ?
    C13 H13 . 0.9500 ?
    N20 C20 . 1.319(5) ?
    N20 N21 . 1.350(4) ?
    N21 C23 . 1.325(4) ?
    C20 C21 . 1.395(6) ?
    C20 H20 . 0.9500 ?
    C21 C22 . 1.363(6) ?
    C21 H21 . 0.9500 ?
    C22 C23 . 1.391(5) ?
    C22 H22 . 0.9500 ?
    C23 H23 . 0.9500 ?
    O1 C30 . 1.420(5) ?
    O1 H1O1 . 0.8399 ?
    C30 H30A . 0.9800 ?
    C30 H30B . 0.9800 ?
    C30 H30C . 0.9800 ?
    O2 C31 . 1.403(9) ?
    O2 H1O2 . 0.8399 ?
    C31 H31A . 0.9800 ?
    C31 H31B . 0.9800 ?
    C31 H31C . 0.9800 ?
    O3 C32 . 1.413(11) ?
    O3 H1O3 . 0.8401 ?
    C32 H32A . 0.9800 ?
    C32 H32B . 0.9800 ?
    C32 H32C . 0.9800 ?
loop_
    _geom_angle_atom_site_label_1
    _geom_angle_atom_site_label_2
    _geom_angle_atom_site_label_3
    _geom_angle_site_symmetry_1
    _geom_angle_site_symmetry_3
    _geom_angle
    _geom_angle_publ_flag
    N3 Ni1 N1 . . 91.48(13) ?
    N3 Ni1 O1 . . 92.14(13) ?
    N1 Ni1 O1 . . 91.36(13) ?
    N3 Ni1 N10 . . 93.07(13) ?
    N1 Ni1 N10 . . 90.74(13) ?
    O1 Ni1 N10 . . 174.33(10) ?
    N3 Ni1 N20 . . 177.73(13) ?
    N1 Ni1 N20 . . 90.42(12) ?
    O1 Ni1 N20 . . 86.57(11) ?
    N10 Ni1 N20 . . 88.15(11) ?
    N3 Ni1 N2 . . 91.10(12) ?
    N1 Ni1 N2 . . 177.27(12) ?
    O1 Ni1 N2 . . 89.45(11) ?
    N10 Ni1 N2 . . 88.22(11) ?
    N20 Ni1 N2 . . 87.02(11) ?
    N21 Ni2 N21 5_666 . 180.0 ?
    N21 Ni2 N2 5_666 . 91.99(11) ?
    N21 Ni2 N2 . . 88.01(11) ?
    N21 Ni2 N2 5_666 5_666 88.01(11) ?
    N21 Ni2 N2 . 5_666 91.99(11) ?
    N2 Ni2 N2 . 5_666 180.0 ?
    N21 Ni2 N11 5_666 5_666 90.32(10) ?
    N21 Ni2 N11 . 5_666 89.68(10) ?
    N2 Ni2 N11 . 5_666 91.80(11) ?
    N2 Ni2 N11 5_666 5_666 88.20(11) ?
    N21 Ni2 N11 5_666 . 89.68(10) ?
    N21 Ni2 N11 . . 90.32(10) ?
    N2 Ni2 N11 . . 88.20(11) ?
    N2 Ni2 N11 5_666 . 91.80(11) ?
    N11 Ni2 N11 5_666 . 180.0000(10)
                                   ?
    C1 N1 Ni1 . . 163.4(4) ?
    N1 C1 S1 . . 178.9(4) ?
    C2 N2 Ni2 . . 128.4(3) ?
    C2 N2 Ni1 . . 127.7(3) ?
    Ni2 N2 Ni1 . . 103.51(13) ?
    N2 C2 S2 . . 178.2(4) ?
    C3 N3 Ni1 . . 167.6(3) ?
    N3 C3 S3 . . 178.8(4) ?
    C10 N10 N11 . . 118.8(3) ?
    C10 N10 Ni1 . . 123.4(2) ?
    N11 N10 Ni1 . . 117.8(2) ?
    C13 N11 N10 . . 119.8(3) ?
    C13 N11 Ni2 . . 122.1(2) ?
    N10 N11 Ni2 . . 118.1(2) ?
    N10 C10 C11 . . 123.4(4) ?
    N10 C10 H10 . . 118.3 ?
    C11 C10 H10 . . 118.3 ?
    C12 C11 C10 . . 117.6(3) ?
    C12 C11 H11 . . 121.2 ?
    C10 C11 H11 . . 121.2 ?
    C11 C12 C13 . . 117.6(4) ?
    C11 C12 H12 . . 121.2 ?
    C13 C12 H12 . . 121.2 ?
    N11 C13 C12 . . 122.8(3) ?
    N11 C13 H13 . . 118.6 ?
    C12 C13 H13 . . 118.6 ?
    C20 N20 N21 . . 119.8(3) ?
    C20 N20 Ni1 . . 121.1(2) ?
    N21 N20 Ni1 . . 119.2(2) ?
    C23 N21 N20 . . 119.1(3) ?
    C23 N21 Ni2 . . 124.2(2) ?
    N20 N21 Ni2 . . 116.7(2) ?
    N20 C20 C21 . . 122.9(3) ?
    N20 C20 H20 . . 118.6 ?
    C21 C20 H20 . . 118.6 ?
    C22 C21 C20 . . 117.6(4) ?
    C22 C21 H21 . . 121.2 ?
    C20 C21 H21 . . 121.2 ?
    C21 C22 C23 . . 117.3(3) ?
    C21 C22 H22 . . 121.3 ?
    C23 C22 H22 . . 121.3 ?
    N21 C23 C22 . . 123.3(3) ?
    N21 C23 H23 . . 118.4 ?
    C22 C23 H23 . . 118.4 ?
    C30 O1 Ni1 . . 127.1(3) ?
    C30 O1 H1O1 . . 108.0 ?
    Ni1 O1 H1O1 . . 124.6 ?
    O1 C30 H30A . . 109.5 ?
    O1 C30 H30B . . 109.5 ?
    H30A C30 H30B . . 109.5 ?
    O1 C30 H30C . . 109.5 ?
    H30A C30 H30C . . 109.5 ?
    H30B C30 H30C . . 109.5 ?
    C31 O2 H1O2 . . 109.7 ?
    O2 C31 H31A . . 109.5 ?
    O2 C31 H31B . . 109.5 ?
    H31A C31 H31B . . 109.5 ?
    O2 C31 H31C . . 109.5 ?
    H31A C31 H31C . . 109.5 ?
    H31B C31 H31C . . 109.5 ?
    C32 O3 H1O3 . . 115.6 ?
    O3 C32 H32A . . 109.5 ?
    O3 C32 H32B . . 109.5 ?
    H32A C32 H32B . . 109.5 ?
    O3 C32 H32C . . 109.5 ?
    H32A C32 H32C . . 109.5 ?
    H32B C32 H32C . . 109.5 ?
loop_
    _geom_hbond_atom_site_label_D
    _geom_hbond_atom_site_label_H
    _geom_hbond_atom_site_label_A
    _geom_hbond_site_symmetry_A
    _geom_hbond_distance_DH
    _geom_hbond_distance_HA
    _geom_hbond_distance_DA
    _geom_hbond_angle_DHA
    O1 H1O1 O2 7_575 0.84 1.84 2.671(4) 170.9
    O2 H1O2 O3 . 0.84 1.91 2.691(9) 154.5
    O3 H1O3 S1 . 0.84 2.45 3.285(6) 178.3
data_global
_journal_date_recd_electronic     2012-05-14
_journal_date_accepted     2012-06-13
_journal_name_full     'Acta Crystallographica, Section E'
_journal_year     2012
_journal_volume     68
_journal_issue      7
_journal_page_first     m940
_journal_page_last     m941
_journal_paper_category     QM
_journal_paper_doi     10.1107/S1600536812026864
_journal_coeditor_code     HP2040
_publ_contact_author
;
      Susanne W\"ohlert
      Institut f\"ur Anorganische Chemie
      Christian-Albrechts-Universit\"at Kiel
      Max-Eyth Strasse 2
      D-24118 Kiel
      Germany
;
_publ_contact_author_email     swoehlert@ac.uni-kiel.de
_publ_contact_author_fax     '(+)431-880-1520'
_publ_contact_author_phone     '(+)431-880-5546'
_publ_section_title
;\
Bis(methanol-1\k<i>O</i>)tetra-\m-pyridazine-1:2\k^4^<i>N</i>:<i>N</i>';2:\
3\k^4^<i>N</i>:<i>N</i>'-di-\m-thiocyanato-1:2\k^2^<i>N</i>:<i>N</i>;2:\
3\k^2^<i>N</i>:<i>N</i>-tetrathiocyanato-1\k^2^<i>N</i>,3\k^2^<i>N</i>-\
trinickel(II) methanol tetrasolvate
;
loop_
    _publ_author_name
    _publ_author_footnote
    _publ_author_address
    'W\"ohlert, Susanne' .
;
Institut f\"ur Anorganische Chemie
Christian-Albrechts-Universit\"at Kiel
Max-Eyth-Strasse 2
24118 Kiel
Germany
;
    'Je\&s, Inke' .
;
Institut f\"ur Anorganische Chemie
Christian-Albrechts-Universit\"at Kiel
Max-Eyth-Strasse 2
24118 Kiel
Germany
;
    'N\"ather, Christian' .
;
Institut f\"ur Anorganische Chemie
Christian-Albrechts-Universit\"at Kiel
Max-Eyth-Strasse 2
24118 Kiel
Germany
;
_publ_section_synopsis     .
