# Supplementary material for: Bis(methanol-1κO)tetra-μ-pyridazine-1:2κ4 N:N′;2:3κ4 N:N′-di-μ-thio­cyanato-1:2κ2 N:N;2:3κ2 N:N-tetrathio­cyanato-1κ2 N,3κ2 N-trinickel(II) methanol tetra­solvate
Source: Acta Crystallogr Sect E Struct Rep Online. 2012 Jun 16;68(Pt 7):m940–1. doi: 10.1107/S1600536812026864 (PMC3393200; doi:10.1107/S1600536812026864)
Supplement: Supplementary file 2 [file e-68-0m940-Isup2.hkl]

# 
# h,k,l, Fc-squared, Fo-squared, sigma(Fo-squared) and status flag 
# 
data_I
_shelx_title ' Ni3(NCS)6-(pyridazine)4-methanol)2-tetrakis-methanol,Pbca' 
_shelx_refln_list_code          4 
_shelx_F_calc_maximum      299.99 
_exptl_crystal_F_000      2136.00 
_reflns_d_resolution_high  0.8407 
 
loop_ 
 _symmetry_equiv_pos_as_xyz 
 'x, y, z' 
 '-x+1/2, -y, z+1/2' 
 '-x, y+1/2, -z+1/2' 
 'x+1/2, -y+1/2, -z' 
 '-x, -y, -z' 
 'x-1/2, y, -z-1/2' 
 'x, -y-1/2, z-1/2' 
 '-x-1/2, y-1/2, z' 
 
_cell_length_a    17.6689 
_cell_length_b    15.0760 
_cell_length_c    17.9479 
_cell_angle_alpha  90.000 
_cell_angle_beta   90.000 
_cell_angle_gamma  90.000 
 
_shelx_F_squared_multiplier     1.000 
 
loop_ 
 _refln_index_h 
 _refln_index_k 
 _refln_index_l 
 _refln_F_squared_calc 
 _refln_F_squared_meas 
 _refln_F_squared_sigma 
 _refln_observed_status 
   6   0   0     6600.76     5416.82    152.12 o 
   8   0   0    17599.59    17841.17    770.03 o 
  10   0   0      453.79      780.31     86.52 o 
  12   0   0    13916.63    17881.85    277.45 o 
  14   0   0     5895.63     5875.15    368.86 o 
  16   0   0      669.26      918.60    193.87 o 
  18   0   0     9210.00     9604.88    163.91 o 
  20   0   0     4411.17     5066.06    227.80 o 
   4   1   0     5748.54     6530.89    210.98 o 
   6   1   0      510.37      756.58     75.10 o 
   8   1   0    23626.82    25919.23    583.74 o 
  10   1   0     5580.83     5461.53    112.99 o 
  12   1   0     5970.86     6759.48     95.64 o 
  14   1   0      537.73      558.95    100.98 o 
  16   1   0     7178.36     7300.91    187.84 o 
  18   1   0     2534.65     2792.22     84.22 o 
  20   1   0     1026.20     1144.36     82.42 o 
   2   2   0    13139.03    13464.71    240.16 o 
   6   2   0     3979.44     3470.98    132.43 o 
   8   2   0    34034.69    35078.06   1037.07 o 
  10   2   0    16322.07    17221.07    329.62 o 
  12   2   0     5492.83     6026.48    167.20 o 
  14   2   0      471.83      625.32     74.38 o 
  16   2   0     6423.28     6560.92    200.20 o 
  18   2   0     1508.92     1411.33     67.88 o 
  20   2   0     1165.75     1280.01     71.92 o 
   2   3   0    17447.10    20672.67    320.08 o 
   4   3   0     8623.79     9375.10    124.31 o 
   6   3   0    26150.52    29030.08    225.71 o 
   8   3   0     2462.41     2877.73     96.79 o 
  10   3   0    12878.12    13965.92    513.44 o 
  12   3   0      627.92      555.62     82.01 o 
  14   3   0     4087.60     4635.05     97.18 o 
  16   3   0        9.91       68.49     63.48 o 
  18   3   0     1542.26     1598.90     91.44 o 
  20   3   0      893.22      870.99     65.63 o 
   4   4   0    20762.21    17820.63    130.59 o 
   6   4   0    55505.25    63592.62    458.30 o 
   8   4   0     1513.11     1366.89    111.79 o 
  10   4   0    51785.46    57163.66   1449.93 o 
  12   4   0      587.12      634.38     72.01 o 
  14   4   0     1471.69     1315.86     63.14 o 
  16   4   0    12567.68    14193.46    138.32 o 
  18   4   0      385.96      437.89     65.25 o 
  20   4   0      256.22      225.88     63.78 o 
   2   5   0      180.94      101.84    111.36 o 
   4   5   0       27.63       28.81     88.43 o 
   6   5   0     5407.53     4801.82     89.75 o 
   8   5   0    15644.84    13288.10    196.02 o 
  10   5   0    15282.02    17275.46    243.89 o 
  12   5   0     3117.12     3146.23    133.71 o 
  14   5   0      719.37      741.79     70.65 o 
  16   5   0      128.45      160.41     64.83 o 
  18   5   0     1978.58     2042.47     66.01 o 
  20   5   0      113.75       44.32     63.81 o 
   4   6   0     4517.40     3745.24     91.44 o 
   6   6   0      724.16      807.59     79.35 o 
   8   6   0      417.89      448.09     75.72 o 
  10   6   0    23610.73    23855.26    425.11 o 
  12   6   0     2164.52     2206.12     86.01 o 
  14   6   0      727.60      839.20     98.33 o 
  16   6   0      732.07      596.86     55.82 o 
  18   6   0     4824.94     5160.36    103.08 o 
   2   7   0      266.17      207.62    109.99 o 
   4   7   0    14471.35    13558.75    207.50 o 
   6   7   0     9311.08     8513.74    159.84 o 
   8   7   0      354.78      485.01     82.01 o 
  10   7   0        7.89       49.31     86.87 o 
  12   7   0     2191.03     2447.98     80.45 o 
  14   7   0     5989.75     6203.14    186.97 o 
  16   7   0      106.56       43.29     67.73 o 
  18   7   0     1336.87     1324.17     75.84 o 
   2   8   0     5076.28     4613.35    142.67 o 
   4   8   0      669.84      623.89     89.90 o 
   6   8   0    12580.89    12727.36    254.07 o 
   8   8   0     6830.40     6896.05    156.38 o 
  10   8   0     1201.99     1447.20     86.11 o 
  12   8   0    17820.05    19364.54    243.75 o 
  14   8   0      937.57     1008.40     98.96 o 
  16   8   0     1124.89     1013.43     65.93 o 
  18   8   0     3337.29     3258.12     90.27 o 
   2   9   0    11368.96    10132.31    220.17 o 
   4   9   0     3686.57     3734.27    122.62 o 
   6   9   0     6512.67     6578.10    328.39 o 
   8   9   0       65.51       27.65     85.85 o 
  10   9   0      236.61      273.01     82.39 o 
  12   9   0      898.54     1035.93     74.78 o 
  14   9   0     1357.62     1370.90     72.12 o 
  16   9   0      347.51      218.88     69.09 o 
  18   9   0     1034.29      959.26     71.76 o 
   2  10   0     5777.92     6282.11    235.04 o 
   4  10   0      417.84      450.34    113.63 o 
   6  10   0     4712.13     4750.09    124.65 o 
   8  10   0       33.01       26.22     89.79 o 
  10  10   0     1208.03     1180.67     78.25 o 
  12  10   0     2048.82     2068.09     73.24 o 
  14  10   0     1693.54     1708.42     74.13 o 
  16  10   0       31.70       59.43     73.66 o 
   4  11   0     1251.20     1241.99    148.41 o 
   6  11   0     1901.87     1624.66     99.58 o 
   8  11   0     1713.01     1686.90     83.70 o 
  10  11   0      150.82      148.28     70.78 o 
  12  11   0     1571.24     1578.65    105.44 o 
  14  11   0     5964.20     6129.48    105.64 o 
  16  11   0      493.56      577.61     73.31 o 
   4  12   0     8958.52     8916.65    484.88 o 
   6  12   0     1361.96     1351.49    103.30 o 
   8  12   0      812.08      853.64     78.97 o 
  10  12   0     7178.30     6893.27    112.94 o 
  12  12   0       63.05      114.05     81.22 o 
  14  12   0      840.97     1017.68     75.04 o 
   4  13   0     3125.88     3126.42    174.54 o 
   6  13   0        0.47       20.60    107.44 o 
   8  13   0     1225.39     1299.16     82.49 o 
  10  13   0      226.66      240.58     87.76 o 
  12  13   0      988.83     1118.38     79.78 o 
  14  13   0       15.11      -49.48     66.32 o 
   6  14   0      379.89      361.43    108.83 o 
   8  14   0     1276.53     1147.69     93.60 o 
  10  14   0     2109.06     2147.98     92.82 o 
  12  14   0      620.88      639.69     70.67 o 
   6  15   0      737.04      727.40    141.01 o 
   8  15   0     6514.04     6427.29    142.50 o 
  10  15   0      328.72      274.90     76.11 o 
   8  16   0       98.82       64.79    126.09 o 
   2   1   1        1.67      198.76     66.46 o 
   3   1   1     3155.12     2637.39     69.40 o 
   4   1   1     1268.04     1508.69     62.60 o 
   5   1   1    22745.59    21293.62    404.29 o 
   6   1   1    13008.06    11561.05    153.94 o 
   7   1   1    26862.75    26469.62    451.05 o 
   8   1   1     2667.18     2381.91     48.13 o 
   9   1   1     6423.42     6014.26    102.09 o 
  10   1   1      279.11      288.10     46.39 o 
  11   1   1     1150.05     1478.63     58.69 o 
  12   1   1      484.77      462.90     50.19 o 
  13   1   1    35162.77    38323.33    648.03 o 
  14   1   1      154.59      149.99     50.34 o 
  15   1   1     1280.30     1439.58     50.69 o 
  16   1   1      288.54      322.28     57.19 o 
  17   1   1       24.96      115.21     43.85 o 
  18   1   1      260.09      346.65     52.16 o 
  19   1   1     5150.09     5422.23    115.50 o 
  20   1   1       75.89      190.16     53.54 o 
   0   2   1     7107.67     9360.83    471.56 o 
   2   2   1        8.94       12.30     67.45 o 
   3   2   1      931.58      833.66     68.53 o 
   4   2   1     8866.69     9027.81    113.10 o 
   5   2   1    26159.77    28429.72    413.55 o 
   6   2   1     7019.63     7020.24    137.09 o 
   7   2   1    29063.30    29010.62    496.62 o 
   8   2   1     3662.07     3073.35     73.65 o 
   9   2   1     5415.91     5169.17     76.18 o 
  10   2   1      240.76      205.96     42.42 o 
  11   2   1    30130.63    32305.66    568.35 o 
  12   2   1      353.60      410.25     49.78 o 
  13   2   1     2066.42     2010.33     55.16 o 
  14   2   1        9.46       54.13     52.12 o 
  15   2   1     1866.43     2055.80     84.67 o 
  16   2   1      731.67      737.05     46.18 o 
  17   2   1     3985.64     3772.90     87.81 o 
  18   2   1      788.64      977.94     45.56 o 
  19   2   1      477.76      498.86     46.52 o 
  20   2   1       55.45      -20.71     55.41 o 
   1   3   1      526.71      354.31     90.44 o 
   2   3   1    30913.16    31289.00    372.54 o 
   4   3   1     3526.37     3073.50     75.48 o 
   5   3   1      768.67      841.78     56.99 o 
   6   3   1     1382.77     1150.83     58.71 o 
   7   3   1     1118.00     1208.30     51.78 o 
   8   3   1     6006.24     5679.26     75.85 o 
   9   3   1    10117.85    10356.91    194.02 o 
  10   3   1     4298.98     4620.87    186.05 o 
  11   3   1     7591.91     8057.39     92.07 o 
  12   3   1       43.66        7.63     58.88 o 
  13   3   1        9.00       51.28     53.55 o 
  14   3   1       81.94      130.68     58.88 o 
  15   3   1     5886.77     6411.55     79.70 o 
  16   3   1      703.64      724.95     54.30 o 
  17   3   1     1445.15     1468.49     41.92 o 
  18   3   1      279.73      232.99     53.41 o 
  19   3   1      635.51      610.21     42.79 o 
  20   3   1       39.95      166.14     52.21 o 
   1   4   1     2102.79     2043.66    108.18 o 
   2   4   1    13671.04    13480.23    186.74 o 
   3   4   1    19064.81    18433.70    251.78 o 
   4   4   1     5092.28     4007.17     73.67 o 
   5   4   1     1202.07      986.43     56.30 o 
   6   4   1     3780.79     3292.46     95.37 o 
   7   4   1       58.01      184.84     49.38 o 
   8   4   1       21.27      -46.73     46.73 o 
   9   4   1      674.33      672.24     49.68 o 
  10   4   1     1256.88     1708.31     57.51 o 
  11   4   1     1923.05     2155.36     58.55 o 
  12   4   1     1074.04     1104.27     58.15 o 
  13   4   1      151.35      175.83     48.32 o 
  14   4   1      613.20      627.61     47.22 o 
  15   4   1      744.42      788.87     50.36 o 
  16   4   1       11.48       72.34     39.59 o 
  17   4   1      475.70      517.85     40.46 o 
  18   4   1       83.98       93.70     45.65 o 
  19   4   1      483.15      417.40     47.94 o 
  20   4   1      184.33      148.19     47.62 o 
   1   5   1      691.88      873.09     96.35 o 
   2   5   1    14966.24    13531.94    140.15 o 
   3   5   1    41452.68    41780.34    340.74 o 
   4   5   1     1801.04     1442.03     63.31 o 
   5   5   1     2321.24     2014.70     59.32 o 
   6   5   1     1270.96      820.54     48.20 o 
   7   5   1    16395.91    17051.71    306.50 o 
   8   5   1      294.79      309.51     47.16 o 
   9   5   1    13705.39    13743.60    264.71 o 
  10   5   1     1201.31     1289.48     53.88 o 
  11   5   1     3271.03     3392.12     70.92 o 
  12   5   1      172.89      308.48     60.11 o 
  13   5   1       79.88      135.12     49.94 o 
  14   5   1      171.35      125.47     47.35 o 
  15   5   1     7437.93     7896.16    173.62 o 
  16   5   1      552.96      601.64     62.86 o 
  17   5   1     2249.91     2570.25     81.74 o 
  18   5   1      156.45      113.73     43.44 o 
  19   5   1       19.50       71.18     39.25 o 
  20   5   1      162.54      114.33     42.30 o 
   0   6   1       43.17      102.48    115.35 o 
   1   6   1     2924.90     2390.65     94.05 o 
   2   6   1       57.59       71.51     66.29 o 
   3   6   1     4622.18     4702.47     75.38 o 
   4   6   1     4029.15     3775.77     63.11 o 
   5   6   1    23422.15    24399.96    299.05 o 
   6   6   1     1866.17     2178.77     57.61 o 
   7   6   1      973.35      910.78     53.10 o 
   8   6   1     1002.11     1088.47     66.22 o 
   9   6   1     2270.21     2319.95     66.12 o 
  10   6   1       39.87      267.37     57.05 o 
  11   6   1     4360.43     4775.59     81.78 o 
  12   6   1        4.54       20.50     50.24 o 
  13   6   1       32.63      110.65     57.53 o 
  14   6   1      104.43      103.06     60.94 o 
  15   6   1      337.54      543.35     47.48 o 
  16   6   1        2.59      -44.55     44.55 o 
  17   6   1     5675.73     6012.24     81.72 o 
  18   6   1       79.37      115.46     48.36 o 
  19   6   1      117.96      154.62     45.12 o 
   1   7   1    24782.66    25231.92    284.92 o 
   2   7   1      917.82      727.91     75.82 o 
   3   7   1     8752.10     8771.40     81.85 o 
   4   7   1      151.42      369.43     60.20 o 
   5   7   1     3014.07     2791.79     58.78 o 
   6   7   1      407.96      354.90     52.45 o 
   7   7   1     8073.21     8346.11    128.66 o 
   8   7   1        0.46      134.60     60.58 o 
   9   7   1      227.03      370.49     63.15 o 
  10   7   1      310.79      314.45     55.07 o 
  11   7   1     3026.28     3052.80     87.14 o 
  12   7   1      841.61     1036.99     52.95 o 
  13   7   1    14768.73    15516.62    292.01 o 
  14   7   1       70.66      100.63     43.37 o 
  15   7   1        4.51       -5.49     41.55 o 
  16   7   1       58.54       69.62     54.56 o 
  17   7   1      606.12      745.01     52.59 o 
  18   7   1       34.28      108.71     45.01 o 
  19   7   1     1742.40     1710.24     75.25 o 
   0   8   1     2381.89     1962.31    173.12 o 
   1   8   1     2502.80     2249.67    115.52 o 
   2   8   1       16.45       45.50     71.81 o 
   3   8   1      515.37      418.00     59.33 o 
   4   8   1      119.75      117.58     58.51 o 
   5   8   1      354.64      417.77     70.19 o 
   6   8   1       16.96      132.14     68.05 o 
   7   8   1     1078.59     1111.01     65.21 o 
   8   8   1      228.07      278.68     62.95 o 
   9   8   1       27.78       70.41     61.05 o 
  10   8   1      264.23      239.10     59.54 o 
  11   8   1     1044.32     1032.94     52.87 o 
  12   8   1       80.19      152.57     52.62 o 
  13   8   1        9.71      -43.41     51.55 o 
  14   8   1      924.67     1311.96     50.59 o 
  15   8   1      335.06      369.75     40.21 o 
  16   8   1       85.66      189.26     49.96 o 
  17   8   1      770.05      878.47     61.33 o 
  18   8   1       64.96      148.40     46.36 o 
   1   9   1     6757.06     6295.98    173.21 o 
   2   9   1      728.40      635.97    107.19 o 
   3   9   1      340.97      396.66     85.85 o 
   4   9   1     2064.71     2050.90     77.64 o 
   5   9   1     7596.34     7714.74    133.73 o 
   6   9   1      160.71      151.84     69.23 o 
   7   9   1    18684.10    20321.43    145.08 o 
   8   9   1       38.59       -8.95     61.75 o 
   9   9   1       40.37       28.42     53.34 o 
  10   9   1     1321.82     1402.02     59.10 o 
  11   9   1     1807.41     1912.19     56.64 o 
  12   9   1      242.70      205.73     48.89 o 
  13   9   1     8914.77     9117.54     98.73 o 
  14   9   1       75.06       53.54     54.57 o 
  15   9   1        0.51       34.08     56.50 o 
  16   9   1        6.36       45.96     48.29 o 
  17   9   1       44.49       17.79     44.03 o 
  18   9   1        1.41       66.12     49.41 o 
   1  10   1     7221.66     7276.00    249.46 o 
   2  10   1        0.07       57.80    163.25 o 
   3  10   1      750.15      821.98     93.57 o 
   4  10   1      321.77      350.62     84.70 o 
   5  10   1     8528.60     8460.52    137.23 o 
   6  10   1      126.55      168.23     69.80 o 
   7  10   1     1939.74     2013.09     65.80 o 
   8  10   1       53.61       26.76     62.28 o 
   9  10   1     1088.56      999.32     54.46 o 
  10  10   1      586.10      632.93     55.64 o 
  11  10   1     7515.77     7857.57    109.71 o 
  12  10   1      350.09      240.24     48.08 o 
  13  10   1        0.99      -11.98     44.34 o 
  14  10   1        3.24       19.65     56.78 o 
  15  10   1     9160.12     9021.42    222.30 o 
  16  10   1        2.15      -25.63     46.69 o 
  17  10   1     1056.22     1051.13     50.97 o 
   2  11   1     1885.15     1906.61    156.30 o 
   3  11   1     4600.09     4670.60    129.42 o 
   4  11   1       21.59      -23.40     86.69 o 
   5  11   1       63.35       43.52     73.77 o 
   6  11   1      926.08      906.59     63.80 o 
   7  11   1     1221.72     1277.40     67.04 o 
   8  11   1     1269.16     1269.28     61.28 o 
   9  11   1     1376.88     1381.85     53.82 o 
  10  11   1        2.11      -24.85     50.85 o 
  11  11   1      821.14      815.22     50.75 o 
  12  11   1       23.16      134.91     46.64 o 
  13  11   1      206.73      290.64     57.52 o 
  14  11   1      166.12      284.01     55.16 o 
  15  11   1     1205.67     1265.92     59.33 o 
  16  11   1        1.78       28.94     47.10 o 
   3  12   1        3.21       34.48    154.25 o 
   4  12   1       29.06      106.57    101.66 o 
   5  12   1       58.54       75.98     82.82 o 
   6  12   1      282.13      254.91     65.97 o 
   7  12   1     5537.58     5600.27     65.99 o 
   8  12   1     1231.25     1085.42     56.24 o 
   9  12   1      505.06      438.73     56.96 o 
  10  12   1       30.90       53.89     49.87 o 
  11  12   1     1657.12     1762.62     58.78 o 
  12  12   1       25.24       83.72     51.73 o 
  13  12   1      472.05      446.84     48.86 o 
  14  12   1       57.71      106.51     51.68 o 
  15  12   1       38.38       -4.70     46.93 o 
   3  13   1     7882.95     8099.08    506.27 o 
   4  13   1        9.65       21.77    110.82 o 
   5  13   1      838.57      915.63     90.60 o 
   6  13   1       61.00       51.93     71.06 o 
   7  13   1      113.13       77.18     60.29 o 
   8  13   1       27.85      -15.57     52.66 o 
   9  13   1    12444.40    12264.37    100.83 o 
  10  13   1      180.22      116.12     58.53 o 
  11  13   1     1391.32     1367.24     55.36 o 
  12  13   1        0.95       34.57     52.53 o 
  13  13   1      316.77      327.08     49.98 o 
  14  13   1       90.01       52.42     48.23 o 
   4  14   1      489.37      530.03    124.77 o 
   5  14   1     2622.07     2394.16     89.95 o 
   6  14   1      304.76      302.87     81.17 o 
   7  14   1      359.34      381.73     84.57 o 
   8  14   1       24.76       37.50     78.23 o 
   9  14   1     4992.82     4831.44     77.66 o 
  10  14   1       50.93      101.54     54.08 o 
  11  14   1     2039.34     1985.04     57.25 o 
  12  14   1        2.47       11.02     49.15 o 
  13  14   1        3.49       32.16     50.05 o 
   5  15   1      710.85      645.51    142.01 o 
   6  15   1        6.07       14.11     97.36 o 
   7  15   1     2758.53     2875.01     97.93 o 
   8  15   1        0.28       20.53     84.49 o 
   9  15   1      266.07      231.62     71.40 o 
  10  15   1        6.60       -9.06     55.03 o 
  11  15   1      608.55      611.59     54.06 o 
   6  16   1        5.11       41.82    135.60 o 
   7  16   1      164.56      170.31     88.35 o 
   8  16   1        0.15       -0.01     88.51 o 
   9  16   1      514.27      459.70     84.14 o 
   1   0   2       65.08       52.11     97.40 o 
   2   0   2     7972.83     6750.06    172.86 o 
   3   0   2     7995.12     7900.98    174.35 o 
   4   0   2     5196.04     4345.65     98.35 o 
   5   0   2    34459.63    34106.52    913.06 o 
   6   0   2    19145.48    18985.55    106.40 o 
   7   0   2     1041.45     1290.90     69.77 o 
   8   0   2     7040.85     7058.05    235.86 o 
   9   0   2     8084.26     6813.29    121.17 o 
  10   0   2       23.91       28.32     65.07 o 
  11   0   2       97.57       51.09     90.30 o 
  12   0   2    28360.62    29260.95    617.21 o 
  13   0   2     2734.57     2879.47     83.67 o 
  14   0   2     3214.87     3103.78     71.05 o 
  15   0   2      954.96      799.69     67.49 o 
  16   0   2      530.81      525.46     72.75 o 
  17   0   2      834.54      775.81     88.68 o 
  18   0   2     2489.25     2659.04     94.02 o 
  19   0   2       14.15       93.60     82.52 o 
  20   0   2     4133.16     3871.59    116.22 o 
   1   1   2      787.28     1081.30     70.02 o 
   2   1   2    13392.01    12327.90    211.18 o 
   3   1   2     1306.83     1588.95     71.17 o 
   4   1   2    41629.16    44559.39    782.71 o 
   5   1   2    11660.26    10571.35    189.22 o 
   6   1   2     2043.62     1869.89     64.47 o 
   7   1   2     3131.35     2647.35     55.09 o 
   8   1   2     9315.80     8738.21    101.19 o 
   9   1   2      116.33      186.01     79.22 o 
  10   1   2       34.20        5.08     46.02 o 
  11   1   2      188.30      135.10     57.15 o 
  12   1   2     8853.33     9182.50     99.09 o 
  13   1   2      743.40      853.08     66.61 o 
  14   1   2       72.50       47.37     50.10 o 
  15   1   2      640.56      601.32     49.74 o 
  16   1   2     1207.09     1237.17     42.62 o 
  17   1   2        1.20       70.47     39.98 o 
  18   1   2     4834.80     5134.68     55.92 o 
  19   1   2      934.91      970.06     49.98 o 
  20   1   2      890.29      835.67     57.57 o 
   0   2   2      487.24      750.24     93.38 o 
   1   2   2     2210.45     2292.87     72.93 o 
   2   2   2     3155.11     2827.69     68.26 o 
   3   2   2     5577.35     5399.20     80.56 o 
   4   2   2    11810.83    11430.20    142.71 o 
   5   2   2      843.72      775.92     68.40 o 
   6   2   2     6290.60     6074.77     71.62 o 
   7   2   2    13937.77    15042.99    168.26 o 
   8   2   2    15780.35    16497.09    150.71 o 
   9   2   2      132.63       29.47     45.69 o 
  10   2   2     8147.57     8411.13    177.44 o 
  11   2   2    11219.14    12221.05     73.62 o 
  12   2   2     3201.90     3594.81     67.78 o 
  13   2   2       11.91       90.76     51.30 o 
  14   2   2      674.54      635.08     48.15 o 
  15   2   2      415.05      450.83     49.29 o 
  16   2   2     3030.91     3247.44     74.35 o 
  17   2   2      239.75      266.16     45.78 o 
  18   2   2     1189.55     1358.46     47.52 o 
  19   2   2       39.64        6.76     44.29 o 
  20   2   2      729.75      745.23     39.44 o 
   1   3   2     7969.24     7446.00     87.85 o 
   3   3   2    19228.34    16963.09    147.97 o 
   4   3   2      878.77      620.94     73.82 o 
   5   3   2      253.21      472.64     54.59 o 
   6   3   2    29469.73    30660.08    267.17 o 
   7   3   2     1324.21     1161.66     48.88 o 
   8   3   2    13096.27    11600.83    135.89 o 
   9   3   2       20.93       62.63     44.81 o 
  10   3   2     1457.85     1694.66    199.80 o 
  11   3   2      466.03      469.09     54.45 o 
  12   3   2     3770.74     4101.91     61.38 o 
  13   3   2        2.81      -18.22     53.18 o 
  14   3   2     4551.90     4957.57    128.43 o 
  15   3   2      679.21      739.80     48.95 o 
  16   3   2      301.97      358.80     45.98 o 
  17   3   2       47.64        7.57     42.46 o 
  18   3   2     1606.18     1796.06     49.28 o 
  19   3   2      601.37      573.88     48.35 o 
  20   3   2      358.05      321.87     41.85 o 
   0   4   2      474.96      514.98    132.71 o 
   1   4   2      285.23      386.17     85.92 o 
   2   4   2     6823.59     6162.95     85.65 o 
   3   4   2      445.19      359.18     74.59 o 
   4   4   2    10295.28    10346.30    101.78 o 
   5   4   2      197.75      163.69     53.64 o 
   6   4   2    28110.46    29451.77    603.60 o 
   7   4   2    10347.06    10791.35    120.93 o 
   8   4   2     4124.47     3485.94     54.19 o 
   9   4   2      704.07      588.97     48.68 o 
  10   4   2    26741.57    28687.78    387.23 o 
  11   4   2    10981.96    11767.89    222.79 o 
  12   4   2     2444.67     2661.07     73.34 o 
  13   4   2      530.71      546.48     51.77 o 
  14   4   2      260.62      235.98     50.76 o 
  15   4   2     1034.23     1101.87     42.07 o 
  16   4   2    12288.19    12521.64    200.93 o 
  17   4   2      549.46      611.28     45.27 o 
  18   4   2       65.90       40.17     44.12 o 
  19   4   2      215.28      209.08     47.53 o 
  20   4   2       33.38      101.89     63.90 o 
   1   5   2     1256.24     1502.49     79.25 o 
   2   5   2       63.95       75.78     68.08 o 
   3   5   2    17156.86    16917.28    174.84 o 
   4   5   2    23790.96    24235.12    171.80 o 
   5   5   2     7941.94     7854.74     75.42 o 
   6   5   2        3.54      -10.36     46.91 o 
   7   5   2       56.56       12.96     54.62 o 
   8   5   2     5207.04     4972.71     88.87 o 
   9   5   2     1092.01     1151.56     62.30 o 
  10   5   2     4734.66     5426.75     91.38 o 
  11   5   2      547.09      646.01     53.50 o 
  12   5   2     1984.90     2332.09     62.79 o 
  13   5   2     1700.42     1748.92     56.30 o 
  14   5   2     3172.54     3245.10     51.65 o 
  15   5   2        1.70       64.92     50.40 o 
  16   5   2      407.96      388.65     41.82 o 
  17   5   2      137.93      227.47     64.73 o 
  18   5   2     1027.25      940.88     55.19 o 
  19   5   2      128.75      131.94     44.65 o 
  20   5   2       38.36      111.46     46.33 o 
   0   6   2    19037.62    18084.48    354.20 o 
   1   6   2       28.03       18.06     74.47 o 
   2   6   2    28713.82    30804.52    334.10 o 
   3   6   2     2086.21     2307.94     61.68 o 
   4   6   2     2273.53     2380.86     60.02 o 
   5   6   2     2828.51     3142.45     61.44 o 
   6   6   2     9689.39     9265.53    104.82 o 
   7   6   2       60.66      -41.73     51.92 o 
   8   6   2     9314.00     9390.53     81.22 o 
   9   6   2      131.91      140.39     64.16 o 
  10   6   2     9239.72    10563.88     96.05 o 
  11   6   2      626.88      872.01     58.24 o 
  12   6   2     1335.12     1483.18     56.56 o 
  13   6   2     3789.17     3969.26     59.50 o 
  14   6   2     2242.20     2391.44     51.54 o 
  15   6   2     2974.25     3148.23     52.19 o 
  16   6   2     2464.71     2551.55     73.33 o 
  17   6   2        1.76       37.92     60.32 o 
  18   6   2      173.26      173.77     44.03 o 
  19   6   2       43.77       -6.96     43.35 o 
   1   7   2     5782.11     5513.39     91.16 o 
   2   7   2     9847.69     8330.09    133.30 o 
   3   7   2     1620.65     1325.41     57.41 o 
   4   7   2    15920.79    16604.53    143.95 o 
   5   7   2      730.38      731.13     57.17 o 
   6   7   2        4.78       88.24     53.04 o 
   7   7   2      909.06     1211.96     67.73 o 
   8   7   2    18942.75    21150.94    155.24 o 
   9   7   2     2663.26     3074.20     62.00 o 
  10   7   2     2869.17     2868.41     59.83 o 
  11   7   2      574.46      598.20     56.26 o 
  12   7   2     3829.17     4205.28     66.86 o 
  13   7   2      523.11      478.41     45.22 o 
  14   7   2     4269.39     4199.99    107.27 o 
  15   7   2        1.92       51.68     41.01 o 
  16   7   2      173.93      166.80     49.03 o 
  17   7   2       71.03      -51.27     51.74 o 
  18   7   2      346.64      349.86     42.86 o 
  19   7   2      332.30      466.09     51.38 o 
   0   8   2    40655.70    38946.42   1176.03 o 
   1   8   2     1813.57     1812.62     94.44 o 
   2   8   2      165.58      135.78     73.11 o 
   3   8   2      312.42      289.46     65.53 o 
   4   8   2      854.02      812.43     61.06 o 
   5   8   2     2031.79     2067.67     73.69 o 
   6   8   2    28638.31    30923.89    302.08 o 
   7   8   2       27.05       57.48     64.91 o 
   8   8   2     1343.26     1462.44     63.88 o 
   9   8   2      311.90      220.89     54.71 o 
  10   8   2        4.98       13.62     58.94 o 
  11   8   2     2352.59     2530.35     59.70 o 
  12   8   2    10322.60    10438.16    214.56 o 
  13   8   2      150.62      117.66     46.04 o 
  14   8   2     3612.66     3572.03     57.22 o 
  15   8   2      283.70      247.12     49.02 o 
  16   8   2      765.38      912.35     50.63 o 
  17   8   2      477.57      420.53     50.40 o 
  18   8   2     2921.09     2785.37     65.59 o 
   1   9   2     1873.64     1856.06    106.33 o 
   2   9   2     2423.06     2558.25    103.42 o 
   3   9   2      524.28      467.79     95.92 o 
   4   9   2      332.29      363.25     71.45 o 
   5   9   2     3433.30     3742.32     77.15 o 
   6   9   2     1636.63     1653.91     67.53 o 
   7   9   2     1186.89     1195.40     65.06 o 
   8   9   2       12.44       49.62     61.32 o 
   9   9   2      763.65      727.08     59.29 o 
  10   9   2      611.99      774.37     54.76 o 
  11   9   2      429.33      435.08     54.53 o 
  12   9   2      161.85      164.13     48.33 o 
  13   9   2        2.73       70.36     47.19 o 
  14   9   2      832.97      890.67     47.62 o 
  15   9   2      119.41       60.08     53.10 o 
  16   9   2      317.87      427.94     51.12 o 
  17   9   2       62.62       80.34     66.46 o 
  18   9   2      558.17      552.64     50.06 o 
   0  10   2     5430.29     5436.51    237.36 o 
   1  10   2     1196.69     1224.13    126.51 o 
   2  10   2     4713.57     4774.28    127.13 o 
   3  10   2       85.84      105.19     90.59 o 
   4  10   2     1408.12     1418.81     86.05 o 
   5  10   2     1131.81     1320.74     65.71 o 
   6  10   2     4062.44     4055.93     70.46 o 
   7  10   2       25.19       70.45     63.22 o 
   8  10   2       72.87       36.69     60.58 o 
   9  10   2      859.08      801.67     57.14 o 
  10  10   2     1264.25     1408.96     56.11 o 
  11  10   2      247.77      270.18     51.03 o 
  12  10   2     3152.14     3185.27     54.08 o 
  13  10   2       97.61       48.00     46.90 o 
  14  10   2      837.82      885.94     57.13 o 
  15  10   2        0.38       92.42     54.49 o 
  16  10   2        2.21      -50.14     51.84 o 
  17  10   2       63.81       29.96     37.64 o 
   1  11   2     1683.74     1651.86    178.98 o 
   2  11   2    10227.14    10330.45    389.10 o 
   3  11   2     1011.45      905.12     96.81 o 
   4  11   2      220.54      209.11     77.20 o 
   5  11   2     1080.37     1099.00     83.03 o 
   6  11   2      580.36      658.30     65.39 o 
   7  11   2     1096.12     1079.12     62.12 o 
   8  11   2     1191.53     1150.83     59.49 o 
   9  11   2      102.73      178.48     53.85 o 
  10  11   2      449.30      473.37     46.48 o 
  11  11   2       52.49      165.17     48.91 o 
  12  11   2      412.58      466.93     46.81 o 
  13  11   2      124.38      108.24     57.32 o 
  14  11   2     2146.54     2322.18     56.71 o 
  15  11   2       88.48      149.80     46.71 o 
  16  11   2      348.84      311.55     42.95 o 
   1  12   2      398.21      383.35    294.45 o 
   2  12   2     6983.36     6998.63    184.91 o 
   3  12   2       67.17       34.08    128.96 o 
   4  12   2     9110.63     9105.81    156.27 o 
   5  12   2       51.96       34.83     75.78 o 
   6  12   2     1227.61     1209.15     71.59 o 
   7  12   2      159.78      171.48     56.68 o 
   8  12   2      279.19      326.63     53.99 o 
   9  12   2       27.63        0.27     54.82 o 
  10  12   2     8787.02     8952.44     98.69 o 
  11  12   2       23.98       12.47     62.42 o 
  12  12   2       94.74       92.85     57.40 o 
  13  12   2        7.39      -42.84     54.15 o 
  14  12   2       18.74        5.71     52.49 o 
  15  12   2        0.80      -39.73     49.61 o 
   2  13   2      148.80      117.60    279.90 o 
   3  13   2      139.52      175.37    117.21 o 
   4  13   2     1151.77     1104.71    123.41 o 
   5  13   2       10.92       30.69     75.42 o 
   6  13   2      194.25      236.16     68.32 o 
   7  13   2      457.46      584.31     64.44 o 
   8  13   2     1554.13     1457.26     53.25 o 
   9  13   2      710.67      840.38     48.51 o 
  10  13   2      239.24      242.54     58.53 o 
  11  13   2        0.19      -33.41     55.45 o 
  12  13   2      376.22      367.59     52.56 o 
  13  13   2       77.62      127.06     48.16 o 
  14  13   2       97.82       91.66     45.57 o 
   3  14   2      396.81      345.95    258.21 o 
   4  14   2     3499.44     3333.96    119.57 o 
   5  14   2      534.73      517.78     81.19 o 
   6  14   2      173.23      215.77     74.29 o 
   7  14   2        6.15       50.27     76.65 o 
   8  14   2     1009.70     1053.91     72.44 o 
   9  14   2        2.47       31.25     57.80 o 
  10  14   2     2054.54     2061.52     57.73 o 
  11  14   2       16.56       -9.12     54.66 o 
  12  14   2       80.96      138.16     50.78 o 
   5  15   2      650.79      562.95    113.46 o 
   6  15   2       97.41       39.30     99.43 o 
   7  15   2        4.05       66.11     85.71 o 
   8  15   2     3276.84     3001.69     80.88 o 
   9  15   2      418.04      432.78     68.53 o 
  10  15   2      582.18      574.56     56.34 o 
  11  15   2       37.94       75.99     50.19 o 
   6  16   2     3834.56     3797.71    126.83 o 
   7  16   2      334.43      285.30     86.62 o 
   8  16   2      753.88      698.66     78.62 o 
   9  16   2        2.13       14.22     76.00 o 
   1   1   3     8190.47     9260.59    133.54 o 
   2   1   3     2275.63     2175.12     72.47 o 
   3   1   3    13841.21    12327.41    179.37 o 
   4   1   3       47.48       90.62     65.48 o 
   5   1   3     1554.88     1434.74     59.40 o 
   6   1   3      635.12      647.03     53.70 o 
   7   1   3    25901.07    28111.55    299.28 o 
   8   1   3      940.96      796.33     52.39 o 
   9   1   3      586.87      556.40     50.37 o 
  10   1   3     3600.57     3525.02     69.69 o 
  11   1   3    10314.40     9639.36    158.15 o 
  12   1   3      509.90      661.39     54.18 o 
  13   1   3    12864.72    13183.35    210.27 o 
  14   1   3     5375.38     5216.55     90.22 o 
  15   1   3        0.39       55.23     48.62 o 
  16   1   3      396.71      410.16     41.50 o 
  17   1   3        3.75      -12.62     43.03 o 
  18   1   3     1954.85     1816.06     52.26 o 
  19   1   3     5913.08     6362.30     74.89 o 
  20   1   3      127.44       99.05     43.88 o 
   0   2   3     9416.08     7877.26    193.87 o 
   2   2   3    12640.75    11301.72    108.96 o 
   3   2   3     1880.25     1684.59     79.94 o 
   4   2   3      212.22      415.32     66.92 o 
   5   2   3    24682.44    21496.51    252.93 o 
   6   2   3     6320.42     5806.27     66.81 o 
   7   2   3      268.72      416.85     46.31 o 
   8   2   3        1.92      -49.68     49.68 o 
   9   2   3    12395.52    12164.62     76.36 o 
  10   2   3     2041.82     1925.32     59.65 o 
  11   2   3     5916.43     6384.98    113.52 o 
  12   2   3     2810.84     2833.40     57.89 o 
  13   2   3      862.76      806.68     56.64 o 
  14   2   3      108.27      135.49     68.09 o 
  15   2   3     4686.03     4802.59     83.04 o 
  16   2   3     1729.05     1678.09     44.15 o 
  17   2   3     5179.10     5124.51    105.27 o 
  18   2   3       49.02       41.55     53.47 o 
  19   2   3      283.31      263.06     48.21 o 
  20   2   3      138.10      116.59     42.52 o 
   1   3   3      215.37      352.69     71.42 o 
   2   3   3     2342.48     2064.52     76.30 o 
   3   3   3    24085.41    22442.91    357.14 o 
   4   3   3     2956.95     2863.91     68.95 o 
   5   3   3    10569.44     9946.49    131.83 o 
   6   3   3     3221.59     3003.17     55.06 o 
   7   3   3       51.05      -40.04     49.15 o 
   8   3   3     5573.97     5861.30    104.83 o 
   9   3   3    29903.33    29226.64    438.96 o 
  10   3   3      561.26      476.01     55.64 o 
  11   3   3     1412.49     1387.00     57.45 o 
  12   3   3       92.05      160.62     55.09 o 
  13   3   3       14.63       96.55     52.87 o 
  14   3   3        5.49      232.26     63.06 o 
  15   3   3     2779.44     2920.21     51.76 o 
  16   3   3       49.30       74.00     42.11 o 
  17   3   3      937.39      862.82     42.79 o 
  18   3   3      483.38      431.24     48.25 o 
  19   3   3        7.93      -65.86     65.86 o 
  20   3   3       21.85       71.20     43.22 o 
   0   4   3     5735.04     5678.19    122.43 o 
   1   4   3     3098.96     2707.95     74.03 o 
   2   4   3      462.89      523.24     68.29 o 
   3   4   3    15589.24    14610.53    147.47 o 
   4   4   3     4757.70     5129.78     70.51 o 
   5   4   3     3352.12     2783.75     55.46 o 
   6   4   3      238.80      297.02     50.40 o 
   7   4   3     2996.76     3023.62     49.37 o 
   8   4   3     2670.15     2865.28     48.26 o 
   9   4   3     4324.63     4183.47     72.54 o 
  10   4   3      798.02      786.82     58.69 o 
  11   4   3     5043.71     4836.07    109.31 o 
  12   4   3      653.41      609.31     54.63 o 
  13   4   3      424.04      365.38     56.11 o 
  14   4   3       94.59      109.30     47.31 o 
  15   4   3      257.18      272.32     48.96 o 
  16   4   3       27.45      107.90     42.05 o 
  17   4   3      136.71      143.19     50.48 o 
  18   4   3      207.21      204.51     59.10 o 
  19   4   3       59.46      123.94     49.37 o 
  20   4   3      225.00      165.56     47.03 o 
   1   5   3      987.48     1386.27     64.39 o 
   2   5   3      347.47      298.70     61.03 o 
   3   5   3    34499.34    36938.52    475.78 o 
   4   5   3       99.49       76.32     58.35 o 
   5   5   3       64.22      187.51     52.12 o 
   6   5   3     3130.38     3104.91     75.77 o 
   7   5   3      714.98      468.95     43.69 o 
   8   5   3      282.63      338.74     42.67 o 
   9   5   3    15710.11    15991.66    173.81 o 
  10   5   3      141.83      104.59     56.90 o 
  11   5   3     1426.14     1658.50     62.66 o 
  12   5   3      153.15      146.57     50.94 o 
  13   5   3       49.39      123.39     47.18 o 
  14   5   3      323.15      370.83     53.24 o 
  15   5   3     8980.88     9269.72    148.49 o 
  16   5   3       85.02      -48.00     48.00 o 
  17   5   3     1852.54     1810.15     51.78 o 
  18   5   3       43.16       22.25     51.02 o 
  19   5   3      645.29      673.99     44.57 o 
   0   6   3     7872.87     7083.07    104.99 o 
   1   6   3     7606.13     6424.88     79.52 o 
   2   6   3      960.38      845.69     63.19 o 
   3   6   3      921.61      753.02     54.65 o 
   4   6   3    14322.15    13912.13    156.81 o 
   5   6   3    36616.15    37175.66    417.65 o 
   6   6   3       30.33      124.42     52.85 o 
   7   6   3     6137.54     6056.90     94.08 o 
   8   6   3     2416.29     2502.59     66.76 o 
   9   6   3     4140.07     4010.01     63.47 o 
  10   6   3        2.73       27.88     56.75 o 
  11   6   3    17351.46    17911.10    210.09 o 
  12   6   3     1401.55     1358.36     51.10 o 
  13   6   3      817.29      967.34     56.29 o 
  14   6   3       79.27       92.42     48.97 o 
  15   6   3     1699.00     1868.21     50.99 o 
  16   6   3       19.69       95.67     44.43 o 
  17   6   3     3251.98     3365.84     89.57 o 
  18   6   3      606.86      556.53     45.81 o 
  19   6   3        6.23      -10.66     41.17 o 
   1   7   3    34778.26    34662.67    430.63 o 
   2   7   3     2725.30     2745.69     65.34 o 
   3   7   3      113.70      106.92     55.87 o 
   4   7   3     2105.55     2082.69     60.22 o 
   5   7   3     6263.65     6198.99     62.79 o 
   6   7   3     1842.87     2041.48     68.86 o 
   7   7   3    24742.23    26254.96    264.57 o 
   8   7   3     1161.18     1152.15     61.79 o 
   9   7   3       14.85       43.80     58.44 o 
  10   7   3      165.98      189.63     60.63 o 
  11   7   3     2141.29     2265.55     54.59 o 
  12   7   3       43.52       33.15     53.77 o 
  13   7   3     8394.07     9003.88     71.38 o 
  14   7   3       10.44       41.91     42.80 o 
  15   7   3      333.53      336.66     42.84 o 
  16   7   3      162.55      106.49     50.85 o 
  17   7   3       87.95      113.93     44.71 o 
  18   7   3      519.23      512.37     48.92 o 
  19   7   3     1341.59     1276.64     45.73 o 
   0   8   3     3865.19     3518.06    208.24 o 
   1   8   3     1145.11     1081.12     76.42 o 
   2   8   3     2300.88     2180.62     71.13 o 
   3   8   3     1053.00      948.61     61.26 o 
   4   8   3     7206.87     7032.38     81.49 o 
   5   8   3     9770.82     9584.57    185.43 o 
   6   8   3     1106.05     1248.35     68.76 o 
   7   8   3      608.61      719.07     61.66 o 
   8   8   3     4327.32     4531.40     71.16 o 
   9   8   3      145.62      120.22     56.99 o 
  10   8   3       43.43       37.55     55.11 o 
  11   8   3      402.35      464.84     57.57 o 
  12   8   3      282.27      237.72     46.63 o 
  13   8   3       87.84      137.41     47.41 o 
  14   8   3      308.68      348.81     43.84 o 
  15   8   3     1882.40     1672.70     68.84 o 
  16   8   3      447.23      486.70     45.24 o 
  17   8   3      181.40      200.54     49.89 o 
  18   8   3      138.20      124.13     48.06 o 
   1   9   3     9928.77     9687.98    114.72 o 
   2   9   3     2323.21     2374.15     88.65 o 
   3   9   3     3643.90     3881.26     90.82 o 
   4   9   3      525.15      456.85     74.22 o 
   5   9   3    20337.87    21490.65    302.07 o 
   6   9   3      498.80      527.28     69.19 o 
   7   9   3    12742.24    13242.25    179.29 o 
   8   9   3      506.14      487.52     57.49 o 
   9   9   3      299.47      405.06     59.91 o 
  10   9   3      696.58      765.30     54.26 o 
  11   9   3     1270.14     1340.83     52.47 o 
  12   9   3      664.13      660.74     48.46 o 
  13   9   3     7970.24     8101.22    162.45 o 
  14   9   3      306.96      325.95     45.18 o 
  15   9   3      112.16      103.51     45.57 o 
  16   9   3       86.78      -25.80     47.52 o 
  17   9   3      157.01      152.66     43.58 o 
   0  10   3       34.98       33.16    157.06 o 
   1  10   3     6110.62     6239.83    106.65 o 
   2  10   3       88.28       86.30     99.95 o 
   3  10   3     2274.40     2222.50     93.04 o 
   4  10   3      497.44      597.57     80.01 o 
   5  10   3     9857.12    10714.85    111.32 o 
   6  10   3     1591.56     1881.31     65.54 o 
   7  10   3      672.54      765.26     60.76 o 
   8  10   3     1228.46     1284.35     59.19 o 
   9  10   3      804.84      813.10     56.24 o 
  10  10   3     2320.23     2235.87     54.98 o 
  11  10   3     5345.17     5511.09     74.83 o 
  12  10   3     2093.48     2108.96     46.11 o 
  13  10   3      971.36     1040.81     47.59 o 
  14  10   3       69.03       -1.15     56.15 o 
  15  10   3      564.75      558.13     48.30 o 
  16  10   3      118.04       64.28     46.07 o 
  17  10   3      902.89      802.98     61.07 o 
   1  11   3      379.28      486.47    112.79 o 
   2  11   3       31.21       74.01     94.87 o 
   3  11   3    13087.72    12966.89    187.64 o 
   4  11   3       34.32       49.81     79.50 o 
   5  11   3      141.42      165.57     73.02 o 
   6  11   3      409.78      415.46     62.01 o 
   7  11   3     1079.64     1260.97     60.36 o 
   8  11   3       34.16       36.32     57.36 o 
   9  11   3      736.96      743.80     50.01 o 
  10  11   3      166.53      147.61     49.36 o 
  11  11   3     1967.43     2193.02     51.68 o 
  12  11   3      347.56      284.53     45.28 o 
  13  11   3       13.95       20.06     52.15 o 
  14  11   3      120.95      146.38     50.77 o 
  15  11   3      506.20      454.66     50.25 o 
  16  11   3       22.05      -20.33     47.80 o 
   0  12   3        0.32       54.43    164.12 o 
   1  12   3     1596.60     1579.75    117.94 o 
   2  12   3      515.35      551.36     98.23 o 
   3  12   3      702.47      678.07    100.66 o 
   4  12   3       46.07       84.98     72.10 o 
   5  12   3      180.59      244.57     75.55 o 
   6  12   3     3395.05     3347.88     75.03 o 
   7  12   3     1837.97     1726.65     56.59 o 
   8  12   3     1222.15     1179.63     53.49 o 
   9  12   3      549.62      726.92     54.08 o 
  10  12   3       19.39       79.09     49.14 o 
  11  12   3      172.00      145.91     61.62 o 
  12  12   3       11.79      -14.30     56.24 o 
  13  12   3       53.73       13.69     49.69 o 
  14  12   3      394.96      448.67     49.23 o 
  15  12   3      134.08      139.42     49.14 o 
   1  13   3       38.98       38.65    146.38 o 
   2  13   3      605.13      529.60    134.59 o 
   3  13   3     9211.97     9573.23    190.32 o 
   4  13   3      409.42      421.19     88.77 o 
   5  13   3     1976.38     1670.34     70.99 o 
   6  13   3        9.73      -30.31     66.42 o 
   7  13   3        9.60       29.57     48.46 o 
   8  13   3      462.25      445.65     49.37 o 
   9  13   3     7940.48     8321.13     95.56 o 
  10  13   3      741.37      648.61     59.68 o 
  11  13   3     1697.65     1860.26     69.49 o 
  12  13   3      286.71      295.37     52.50 o 
  13  13   3      498.06      451.80     49.67 o 
  14  13   3      402.15      274.92     49.61 o 
   2  14   3       62.28       56.81    153.35 o 
   3  14   3       24.94       30.71    120.32 o 
   4  14   3      360.95      401.20     93.86 o 
   5  14   3      645.62      618.92     85.84 o 
   6  14   3        1.26        4.21     65.36 o 
   7  14   3     1585.82     1585.25     75.23 o 
   8  14   3        5.35       21.24     72.31 o 
   9  14   3     1021.02      932.61     64.32 o 
  10  14   3        1.12       52.21     54.27 o 
  11  14   3     2156.30     2309.50     53.31 o 
  12  14   3       43.93       88.04     49.82 o 
   4  15   3       11.75       51.31    145.79 o 
   5  15   3      907.78     1007.32    117.92 o 
   6  15   3       59.08        1.60    101.00 o 
   7  15   3     1682.61     1694.70     80.02 o 
   8  15   3        0.23      -10.32     70.90 o 
   9  15   3      322.91      376.72     61.69 o 
  10  15   3       76.52      104.71     58.02 o 
  11  15   3       61.68       63.43     51.52 o 
   5  16   3       77.65       55.19    141.78 o 
   6  16   3      143.43      134.01    103.20 o 
   7  16   3      217.61      222.66     93.89 o 
   8  16   3       17.25       42.21     82.47 o 
   9  16   3      160.75      146.65     60.84 o 
   6  17   3       41.19       47.59    142.88 o 
   1   0   4    20732.98    24621.91    352.99 o 
   3   0   4     7126.32     8911.20    233.56 o 
   4   0   4    22461.52    21760.56    437.20 o 
   5   0   4     3263.35     4153.40    155.33 o 
   6   0   4    60090.29    61191.72    580.27 o 
   7   0   4      203.32      235.82     70.91 o 
   8   0   4       38.60      152.15    158.21 o 
   9   0   4     4883.51     4689.01     86.64 o 
  10   0   4     6368.66     5666.29    150.69 o 
  11   0   4      853.39      890.85     81.02 o 
  12   0   4    28257.71    30577.25    709.38 o 
  13   0   4    10197.10     9940.61    220.07 o 
  14   0   4     6604.97     6880.77    183.00 o 
  15   0   4      888.36      968.74     62.55 o 
  16   0   4      691.41      586.43     58.42 o 
  17   0   4     4481.71     4284.80    195.60 o 
  18   0   4      901.95      924.99     61.19 o 
  19   0   4      180.46      272.65     65.40 o 
  20   0   4     5427.55     5122.08    204.03 o 
   1   1   4      359.20      309.07     55.73 o 
   2   1   4     3751.80     3300.77     74.05 o 
   3   1   4     6278.46     4937.75     75.55 o 
   4   1   4     4187.80     3887.81     65.96 o 
   5   1   4     7087.67     6725.78     82.76 o 
   6   1   4     9465.16     8586.59    138.02 o 
   7   1   4    19751.57    18912.64    255.66 o 
   8   1   4     5122.77     4679.97    109.59 o 
   9   1   4     3897.03     4004.09     48.36 o 
  10   1   4       31.99      -55.10     55.10 o 
  11   1   4      394.61      485.87     54.39 o 
  12   1   4     8562.55     8815.49    154.75 o 
  13   1   4       83.02       24.96     51.17 o 
  14   1   4      336.98      401.41     49.42 o 
  15   1   4      242.91      292.55     43.66 o 
  16   1   4      581.33      568.49     42.98 o 
  17   1   4       51.52       43.28     40.37 o 
  18   1   4     5428.02     5239.96     79.40 o 
  19   1   4      147.08      320.25     73.85 o 
  20   1   4     1521.93     1307.01     48.06 o 
   0   2   4    22064.83    21490.55    226.65 o 
   1   2   4    32422.77    34509.22    309.27 o 
   3   2   4      148.08      339.80     66.98 o 
   4   2   4    38151.74    38085.79    405.13 o 
   5   2   4     3535.09     3075.94     54.75 o 
   6   2   4    27149.97    26715.32    380.31 o 
   7   2   4     4647.74     4899.26     60.06 o 
   8   2   4    10197.79    10238.71    174.47 o 
   9   2   4      985.82      773.91     49.92 o 
  10   2   4     1359.89     1586.34     55.87 o 
  11   2   4     2030.04     2058.61     60.26 o 
  12   2   4     9102.15     9024.93    145.28 o 
  13   2   4     3532.38     3747.75     54.41 o 
  14   2   4     2298.66     2265.06     56.04 o 
  15   2   4     3255.61     3282.85     61.97 o 
  16   2   4       62.00       41.28     49.35 o 
  17   2   4      917.71      882.75     60.21 o 
  18   2   4      822.62      856.72     53.26 o 
  19   2   4       31.82       -6.63     56.37 o 
  20   2   4      878.41      761.54     37.65 o 
   1   3   4    17797.07    16457.76    125.87 o 
   2   3   4      856.95      632.30     58.47 o 
   3   3   4    29869.50    27839.83    278.28 o 
   4   3   4    10746.50     9221.79    169.24 o 
   5   3   4        4.76      -29.49     55.62 o 
   6   3   4     4098.03     4278.06     51.13 o 
   7   3   4     3242.47     2370.19     69.83 o 
   8   3   4     7900.59     7253.56     52.96 o 
   9   3   4      257.25      431.09     47.97 o 
  10   3   4     5759.74     6377.69    100.84 o 
  11   3   4      665.86      725.59     63.20 o 
  12   3   4     5078.60     5161.86     60.76 o 
  13   3   4      571.00      641.67     52.70 o 
  14   3   4     9202.95     9039.42    132.92 o 
  15   3   4      251.14      289.14     42.70 o 
  16   3   4       41.91       25.97     59.26 o 
  17   3   4      124.89       56.73     47.26 o 
  18   3   4     1139.05     1259.11     69.11 o 
  19   3   4      439.56      449.70     45.08 o 
  20   3   4      580.07      509.03     41.58 o 
   0   4   4    11003.66     9866.37    151.62 o 
   1   4   4       45.56      107.27     61.31 o 
   2   4   4     6736.50     6464.07     70.90 o 
   3   4   4    15097.15    14887.50    135.91 o 
   4   4   4    39769.89    41177.12    458.62 o 
   5   4   4     1044.94      871.08     53.95 o 
   6   4   4      570.61      607.51     47.31 o 
   7   4   4     2925.45     2945.42     70.02 o 
   8   4   4      759.51      706.41     43.22 o 
   9   4   4      675.74      951.58     53.95 o 
  10   4   4    18590.25    19325.30    351.03 o 
  11   4   4     5937.05     5850.22    139.57 o 
  12   4   4      583.51      616.28     51.17 o 
  13   4   4       59.96       26.59     47.48 o 
  14   4   4      601.18      738.90     49.46 o 
  15   4   4     2434.42     2487.95     55.86 o 
  16   4   4     4920.32     5007.21    119.11 o 
  17   4   4       88.70       64.41     48.66 o 
  18   4   4       11.25       -9.04     51.42 o 
  19   4   4       26.08       -5.03     49.21 o 
  20   4   4       22.36       25.57     40.09 o 
   1   5   4        6.02       18.42     54.82 o 
   2   5   4    17734.09    17285.95    273.39 o 
   3   5   4      114.93      177.54     51.17 o 
   4   5   4     7210.35     6454.20     63.94 o 
   5   5   4     3001.14     3005.19     54.25 o 
   6   5   4     1981.92     2106.88     73.94 o 
   7   5   4       47.99      -16.34     48.82 o 
   8   5   4      652.65      664.32     62.07 o 
   9   5   4      908.33      919.89     58.47 o 
  10   5   4        4.79        7.74     62.87 o 
  11   5   4      261.18      288.74     54.76 o 
  12   5   4     4376.47     4432.20    155.95 o 
  13   5   4     1427.75     1389.57     48.19 o 
  14   5   4     1279.00     1433.81     46.12 o 
  15   5   4       11.40       26.37     44.67 o 
  16   5   4      310.10      266.88     54.24 o 
  17   5   4      154.10      183.60     59.76 o 
  18   5   4      631.52      824.60     46.38 o 
  19   5   4        1.16       22.49     48.14 o 
   0   6   4      632.12      817.27     80.55 o 
   1   6   4    17442.48    16442.28    105.24 o 
   2   6   4    19510.30    19727.35    201.91 o 
   3   6   4      579.64      492.55     52.65 o 
   4   6   4     9753.00     9874.91     89.56 o 
   5   6   4     3382.83     3123.32     67.06 o 
   6   6   4     6083.81     6079.02     60.93 o 
   7   6   4     2914.31     3252.49     68.33 o 
   8   6   4     4355.85     4601.74     67.97 o 
   9   6   4      613.35      561.71     60.04 o 
  10   6   4     1676.45     1871.65     60.79 o 
  11   6   4     1904.43     2133.34     61.65 o 
  12   6   4     2440.24     2398.87     49.65 o 
  13   6   4      102.87      112.64     44.76 o 
  14   6   4     1267.25     1139.82     75.27 o 
  15   6   4       20.59      119.65     40.03 o 
  16   6   4     4109.17     4018.44     85.80 o 
  17   6   4      116.35      111.53     45.55 o 
  18   6   4        6.20       34.38     59.75 o 
  19   6   4      139.20      184.38     44.80 o 
   1   7   4     2815.84     2883.92     66.94 o 
   2   7   4    13139.02    13081.34    124.48 o 
   3   7   4     2296.42     1897.57     52.90 o 
   4   7   4     4664.44     4805.00     58.33 o 
   5   7   4      806.87      895.28     53.98 o 
   6   7   4     9091.71     9029.35     74.78 o 
   7   7   4      492.61      480.62     62.23 o 
   8   7   4    13561.32    14116.85    146.34 o 
   9   7   4     3353.26     3308.49     67.28 o 
  10   7   4     2321.38     2463.68     55.66 o 
  11   7   4     1804.81     1794.71     56.58 o 
  12   7   4        7.75      115.76     45.38 o 
  13   7   4     1498.81     1494.90     48.34 o 
  14   7   4     4945.92     4814.11     64.06 o 
  15   7   4      464.73      371.22     42.55 o 
  16   7   4       14.13       65.09     46.00 o 
  17   7   4      357.27      444.12     55.57 o 
  18   7   4      298.66      246.54     46.32 o 
   0   8   4    29275.59    30086.86    410.98 o 
   1   8   4     1366.55     1286.59     66.05 o 
   2   8   4      984.92     1006.25     54.51 o 
   3   8   4     7620.82     7655.89    118.80 o 
   4   8   4      231.56      378.38     62.12 o 
   5   8   4     8165.54     8481.56     86.25 o 
   6   8   4    58648.21    65973.22    609.93 o 
   7   8   4      173.12      185.67     62.96 o 
   8   8   4     2432.57     2693.47     63.84 o 
   9   8   4      470.07      433.21     60.02 o 
  10   8   4       90.70       47.71     54.97 o 
  11   8   4      205.69      129.95     52.78 o 
  12   8   4     6573.01     6623.40    104.26 o 
  13   8   4       82.73       90.40     47.09 o 
  14   8   4     3944.14     4029.56     82.72 o 
  15   8   4      297.14      302.22     54.14 o 
  16   8   4      834.70      820.83     45.55 o 
  17   8   4      914.07      899.12     43.70 o 
  18   8   4     2270.10     2033.70    101.97 o 
   1   9   4      243.01      313.34     85.36 o 
   2   9   4     1143.51     1425.72     78.50 o 
   3   9   4       89.82      120.65     69.02 o 
   4   9   4     3737.42     4072.26     72.87 o 
   5   9   4      429.67      615.55     62.51 o 
   6   9   4      847.53      901.71     69.16 o 
   7   9   4       10.27       81.67     61.28 o 
   8   9   4     5532.52     5778.06     65.73 o 
   9   9   4      466.40      482.27     58.45 o 
  10   9   4     1589.13     1632.30     53.99 o 
  11   9   4      267.55      277.93     52.76 o 
  12   9   4     1312.81     1380.88     51.32 o 
  13   9   4       29.22        8.26     46.18 o 
  14   9   4     1199.92     1166.38     56.02 o 
  15   9   4      773.51      927.30     52.97 o 
  16   9   4       50.38       26.10     43.13 o 
  17   9   4        7.88      -50.89     50.89 o 
   0  10   4     5232.53     5850.18    151.56 o 
   1  10   4        0.51      110.55     88.40 o 
   2  10   4     1165.55     1027.89     87.03 o 
   3  10   4       44.05       40.91     78.21 o 
   4  10   4     1041.15     1129.98     71.17 o 
   5  10   4       80.26      165.91     67.88 o 
   6  10   4     3983.93     4113.49     62.48 o 
   7  10   4        6.98       25.18     63.63 o 
   8  10   4     1396.31     1399.27     56.48 o 
   9  10   4      288.03      322.08     54.58 o 
  10  10   4       40.79       43.03     50.35 o 
  11  10   4       85.54      155.71     42.80 o 
  12  10   4      593.71      573.50     46.11 o 
  13  10   4      298.83      313.97     52.25 o 
  14  10   4      883.15      983.07     57.46 o 
  15  10   4       55.91       29.36     50.18 o 
  16  10   4      325.02      374.15     48.53 o 
   1  11   4     1044.32     1121.30     98.13 o 
   2  11   4     4504.04     4475.35     98.38 o 
   3  11   4     1695.32     1867.81     88.17 o 
   4  11   4     4449.58     4204.48     80.96 o 
   5  11   4      892.29      867.70     66.55 o 
   6  11   4       80.50      139.46     59.05 o 
   7  11   4     1625.34     1584.94     56.23 o 
   8  11   4     7096.41     7329.84    109.36 o 
   9  11   4      202.57      237.03     52.92 o 
  10  11   4     1117.01     1153.67     52.61 o 
  11  11   4        9.82      -48.97     48.97 o 
  12  11   4     1040.57     1041.87     57.99 o 
  13  11   4      293.73      299.14     52.07 o 
  14  11   4      769.66      722.81     51.10 o 
  15  11   4     1004.51      930.53     49.19 o 
  16  11   4       30.12      -23.16     44.24 o 
   0  12   4     1510.26     1641.73    139.83 o 
   1  12   4     2443.62     2317.27    102.89 o 
   2  12   4     9074.91     9064.84    157.57 o 
   3  12   4      692.64      728.53     91.19 o 
   4  12   4     3577.55     3602.02     80.87 o 
   5  12   4     1704.78     1685.72     74.54 o 
   6  12   4      201.12      155.85     62.19 o 
   7  12   4      130.73       85.86     56.00 o 
   8  12   4     1960.22     1854.10     55.17 o 
   9  12   4      844.91      854.02     48.90 o 
  10  12   4     5373.16     5310.15     55.18 o 
  11  12   4     1163.80     1282.47     61.96 o 
  12  12   4      190.65      161.64     53.61 o 
  13  12   4       18.97      -23.98     46.35 o 
  14  12   4       66.20       72.30     51.56 o 
  15  12   4        6.85       35.07     48.62 o 
   1  13   4      165.38      207.33     97.64 o 
   2  13   4      601.00      582.75     90.61 o 
   3  13   4      182.79      215.77     79.33 o 
   4  13   4        1.32      -21.94     78.14 o 
   5  13   4      981.84      998.80     66.24 o 
   6  13   4      362.18      332.21     63.59 o 
   7  13   4      292.61      206.62     44.51 o 
   8  13   4       91.71      116.12     52.02 o 
   9  13   4     1016.05      992.82     58.28 o 
  10  13   4      251.34      272.71     55.93 o 
  11  13   4       38.00       81.23     53.52 o 
  12  13   4       11.50       13.87     45.31 o 
  13  13   4       84.09       96.01     51.87 o 
   0  14   4      411.81      540.26    154.48 o 
   1  14   4      875.83      745.64    107.27 o 
   2  14   4      701.34      689.40     95.09 o 
   3  14   4      155.98      156.69     86.76 o 
   4  14   4     2030.54     1868.18     80.81 o 
   5  14   4      131.06       84.74     72.85 o 
   6  14   4      310.48      290.14     71.98 o 
   7  14   4        7.88      -18.79     75.15 o 
   8  14   4     2644.41     2540.05     69.80 o 
   9  14   4        4.17       14.68     56.48 o 
  10  14   4     2398.51     2383.44     55.54 o 
  11  14   4        0.91       90.48     49.27 o 
  12  14   4       51.76       49.83     48.12 o 
   1  15   4       17.85        1.24     95.06 o 
   2  15   4     1764.67     1723.15    177.51 o 
   3  15   4       63.25       51.33    147.42 o 
   4  15   4      373.21      308.48    136.01 o 
   5  15   4      577.40      613.23    113.40 o 
   6  15   4      134.74      154.52     73.90 o 
   7  15   4        7.63      -26.30     66.56 o 
   8  15   4      734.72      793.83     70.99 o 
   9  15   4      655.00      508.52     61.92 o 
  10  15   4      360.26      391.31     57.96 o 
   4  16   4       30.50       66.22    141.97 o 
   5  16   4      186.73      226.50    106.94 o 
   6  16   4     1967.82     1955.40    111.36 o 
   7  16   4      184.04      200.34     91.04 o 
   8  16   4     1347.31     1184.64     67.67 o 
   5  17   4       12.38        4.50    142.83 o 
   1   1   5    63359.41    63573.87    357.43 o 
   2   1   5     6961.17     5881.66     67.12 o 
   3   1   5     4589.51     3662.06     64.87 o 
   4   1   5      469.05      389.79     61.96 o 
   5   1   5     3764.72     4220.70     58.10 o 
   6   1   5    11528.72    10178.69    116.41 o 
   7   1   5    42339.70    41593.19    458.13 o 
   8   1   5     2520.41     2096.14     55.63 o 
   9   1   5      401.72      425.67     44.52 o 
  10   1   5     2660.18     3206.07     77.53 o 
  11   1   5     1710.70     1746.74     57.72 o 
  12   1   5     2565.96     2589.69     58.52 o 
  13   1   5     5657.08     5783.69     52.77 o 
  14   1   5     1068.73     1003.61     48.95 o 
  15   1   5       35.30      -11.57     49.17 o 
  16   1   5        9.32      -42.15     42.15 o 
  17   1   5     1038.85      993.96     52.72 o 
  18   1   5      576.88      529.00     53.25 o 
  19   1   5     6833.79     6757.23    121.23 o 
  20   1   5      193.63      163.30     54.91 o 
   0   2   5      855.18      726.78     71.76 o 
   1   2   5     8581.62     8409.79    141.50 o 
   2   2   5       60.56       50.55     60.96 o 
   3   2   5      621.02      560.71     58.21 o 
   4   2   5     3796.31     3588.19     66.06 o 
   5   2   5      294.37      335.14     47.59 o 
   6   2   5     7094.09     5971.35     98.68 o 
   7   2   5     4476.23     4125.33     69.79 o 
   8   2   5       84.90      212.57     45.18 o 
   9   2   5      673.03      929.73     59.04 o 
  10   2   5     7627.39     7418.19    113.01 o 
  11   2   5     6003.24     6258.65    115.54 o 
  12   2   5     4573.88     4843.41     59.06 o 
  13   2   5      567.53      616.14     50.41 o 
  14   2   5       62.14       -1.31     45.56 o 
  15   2   5      284.95      220.28     46.41 o 
  16   2   5       87.97      147.13     46.46 o 
  17   2   5     6048.16     5990.77    113.13 o 
  18   2   5       63.38      134.18     41.87 o 
  19   2   5       21.82        8.26     49.71 o 
  20   2   5      473.89      477.96     60.36 o 
   1   3   5      270.44      146.23     53.52 o 
   2   3   5    14870.94    14327.87    180.54 o 
   3   3   5     5460.15     4884.23     92.17 o 
   4   3   5     4524.92     4269.88     63.28 o 
   5   3   5     5822.05     6196.62     57.50 o 
   6   3   5      204.22      176.81     49.01 o 
   7   3   5     4523.46     5198.61    130.81 o 
   8   3   5      771.18      596.04     46.23 o 
   9   3   5    25331.57    25713.03    468.04 o 
  10   3   5      576.68      629.79     69.24 o 
  11   3   5     7359.18     7428.30    103.71 o 
  12   3   5      423.15      502.20     54.17 o 
  13   3   5     1561.64     1564.59     50.81 o 
  14   3   5      144.22      192.12     45.40 o 
  15   3   5      321.35      309.85     43.53 o 
  16   3   5       62.49       45.93     43.56 o 
  17   3   5     3030.38     3044.29     51.72 o 
  18   3   5      206.64      266.85     49.34 o 
  19   3   5      281.04      316.22     74.69 o 
  20   3   5      368.51      261.21     44.67 o 
   0   4   5    17129.36    15904.55    171.16 o 
   1   4   5      228.88      169.51     52.32 o 
   2   4   5    30054.13    30860.99    260.77 o 
   3   4   5     1000.53     1013.38     55.74 o 
   4   4   5     3093.09     3189.04     75.55 o 
   5   4   5     2127.37     2268.99     49.68 o 
   6   4   5      459.95      590.03     48.94 o 
   7   4   5      610.06      534.45     49.62 o 
   8   4   5      105.55      202.09     51.39 o 
   9   4   5      875.65      911.32     55.61 o 
  10   4   5      667.00      927.38     58.02 o 
  11   4   5       50.73      129.95     48.16 o 
  12   4   5       28.11       86.76     48.04 o 
  13   4   5     4182.55     4298.66     54.74 o 
  14   4   5       71.26       92.51     45.70 o 
  15   4   5      461.87      504.26     41.13 o 
  16   4   5      529.62      481.22     44.48 o 
  17   4   5      378.87      306.05     46.57 o 
  18   4   5       13.57      -32.87     48.19 o 
  19   4   5      620.38      587.31     48.62 o 
   1   5   5       79.63       84.08     53.98 o 
   2   5   5     2544.39     2732.75     56.34 o 
   3   5   5    37418.57    35393.63    255.49 o 
   4   5   5     4984.41     5102.61     58.20 o 
   5   5   5      792.64     1005.49     56.03 o 
   6   5   5      638.73      743.71     47.59 o 
   7   5   5     4343.71     4194.27     53.38 o 
   8   5   5     2635.78     2854.07     60.40 o 
   9   5   5    18280.61    19378.34    274.05 o 
  10   5   5     1600.64     1658.46     59.96 o 
  11   5   5     2916.84     2806.48     67.93 o 
  12   5   5      266.02      278.54     52.76 o 
  13   5   5     1998.67     1974.29     47.08 o 
  14   5   5     1313.64     1233.64     51.08 o 
  15   5   5     2907.01     2651.20     53.82 o 
  16   5   5      497.08      529.95     43.49 o 
  17   5   5     5009.22     5381.06    105.47 o 
  18   5   5       34.35       40.04     43.29 o 
  19   5   5       50.96      130.38     52.46 o 
   0   6   5    10444.21    10507.64     88.86 o 
   1   6   5     2279.92     2268.26     52.38 o 
   2   6   5      975.37      862.63     52.53 o 
   4   6   5     2438.20     2262.47     54.21 o 
   5   6   5    14147.37    13989.14    141.71 o 
   6   6   5     6447.56     6427.22    107.65 o 
   7   6   5     8879.94     8971.31     77.85 o 
   8   6   5      138.48      118.10     60.27 o 
   9   6   5      307.23      367.44     62.80 o 
  10   6   5     2047.94     2153.17     78.83 o 
  11   6   5    14507.46    15002.02    192.78 o 
  12   6   5       45.42       56.93     46.58 o 
  13   6   5       43.62       58.96     47.97 o 
  14   6   5     2067.61     1976.48     44.60 o 
  15   6   5     4432.83     4454.25     47.28 o 
  16   6   5     1522.71     1637.85     48.36 o 
  17   6   5     1890.36     1934.71     50.70 o 
  18   6   5      740.17      666.59     49.63 o 
  19   6   5      542.72      433.11     51.38 o 
   1   7   5    16609.83    17817.25    186.53 o 
   2   7   5     1766.81     1659.96     52.26 o 
   3   7   5     1107.31     1082.60     54.13 o 
   4   7   5      291.75      284.24     51.88 o 
   5   7   5     6122.84     6362.35     77.69 o 
   6   7   5      190.91      151.80     61.30 o 
   7   7   5    15907.02    17389.91    160.86 o 
   8   7   5      403.54      474.39     59.27 o 
   9   7   5      589.68      730.25     62.96 o 
  10   7   5      561.03      543.68     56.35 o 
  11   7   5     4470.65     4887.62    121.99 o 
  12   7   5     3509.85     3476.13     49.73 o 
  13   7   5     3416.30     3301.43     51.02 o 
  14   7   5     1229.91     1373.89     47.70 o 
  15   7   5       15.95       -1.92     40.14 o 
  16   7   5       33.73       95.73     52.12 o 
  17   7   5      389.63      326.27     50.58 o 
  18   7   5      358.04      373.50     41.79 o 
   0   8   5      558.80      635.76     93.79 o 
   1   8   5      701.94      613.73     72.48 o 
   2   8   5       48.02       23.91     65.43 o 
   3   8   5      645.01      549.87     64.35 o 
   4   8   5      418.16      474.44     61.64 o 
   5   8   5     1315.73     1319.55     61.35 o 
   6   8   5      270.87      554.26     65.38 o 
   7   8   5      906.26      971.66     64.45 o 
   8   8   5      156.91      140.61     57.22 o 
   9   8   5     1905.94     1993.50     57.30 o 
  10   8   5     1654.39     1816.65     55.97 o 
  11   8   5     1647.72     1693.24     53.25 o 
  12   8   5       12.81       51.20     48.69 o 
  13   8   5     1016.48      951.10     40.07 o 
  14   8   5      104.38      130.55     42.59 o 
  15   8   5     1774.92     1558.94     54.50 o 
  16   8   5       24.15       76.28     48.08 o 
  17   8   5       43.84       26.35     46.13 o 
  18   8   5      305.62      218.89     42.61 o 
   1   9   5     5040.68     4817.24     72.62 o 
   2   9   5       44.33       69.01     69.78 o 
   3   9   5     4849.63     5138.10     67.21 o 
   4   9   5      184.36      181.79     65.74 o 
   5   9   5    12945.60    13354.69    117.58 o 
   6   9   5     3200.39     3287.16     64.23 o 
   7   9   5    20549.64    21676.44    179.79 o 
   8   9   5     4252.83     4334.70     77.49 o 
   9   9   5      865.20      921.54     54.69 o 
  10   9   5      601.16      658.49     49.86 o 
  11   9   5      416.88      404.45     48.96 o 
  12   9   5       98.17      113.03     42.40 o 
  13   9   5     5310.62     5200.83     97.43 o 
  14   9   5      851.61      942.32     54.85 o 
  15   9   5       35.67      104.22     63.34 o 
  16   9   5       53.73       78.85     49.35 o 
  17   9   5       84.58       90.44     47.01 o 
   0  10   5     1641.19     1789.69    116.41 o 
   1  10   5    14045.29    13912.82    153.90 o 
   2  10   5     1532.90     1588.86     81.32 o 
   3  10   5      423.91      411.55     65.01 o 
   4  10   5      813.37      835.69     63.17 o 
   5  10   5    22776.30    23675.71    271.92 o 
   6  10   5     1371.94     1264.64     61.06 o 
   7  10   5      206.07      274.92     57.80 o 
   8  10   5       24.47       30.24     56.84 o 
   9  10   5     1049.71     1082.88     53.94 o 
  10  10   5       28.16        3.22     50.39 o 
  11  10   5     2897.01     2908.63     81.52 o 
  12  10   5      676.28      586.55     47.74 o 
  13  10   5      349.42      322.22     51.49 o 
  14  10   5      134.52      238.03     55.18 o 
  15  10   5      734.44      719.38     47.99 o 
  16  10   5     1255.54     1142.33     59.86 o 
   1  11   5     2152.01     2219.23     99.24 o 
   2  11   5       83.37      189.66     75.07 o 
   3  11   5     4797.75     4750.18     84.03 o 
   4  11   5       49.76       46.89     63.55 o 
   5  11   5       36.64      176.71     66.84 o 
   6  11   5     1054.36      989.57     60.45 o 
   7  11   5        6.08       -7.03     52.72 o 
   8  11   5     2536.41     2531.32     57.39 o 
   9  11   5      902.30      922.02     52.65 o 
  10  11   5      717.31      756.05     47.42 o 
  11  11   5       76.72       92.41     44.22 o 
  12  11   5       82.56      138.42     56.23 o 
  13  11   5       72.93      154.73     54.66 o 
  14  11   5      210.27      331.55     49.64 o 
  15  11   5     1740.77     1675.76     58.68 o 
   0  12   5       48.37       25.43    136.67 o 
   1  12   5      237.04      181.68     90.61 o 
   2  12   5       30.65       32.01     82.09 o 
   3  12   5      946.03      886.27     75.20 o 
   4  12   5      237.73      178.81     73.29 o 
   5  12   5      726.79      653.34     62.85 o 
   6  12   5      153.53      166.65     55.06 o 
   7  12   5     1403.35     1351.86     55.11 o 
   8  12   5       37.46      102.54     48.25 o 
   9  12   5     1675.19     1437.17     48.35 o 
  10  12   5        2.19       27.79     53.56 o 
  11  12   5      321.92      329.63     56.03 o 
  12  12   5        5.52       -1.49     50.70 o 
  13  12   5       24.66       10.12     55.43 o 
  14  12   5       35.51       39.44     47.45 o 
   1  13   5      446.06      351.44     90.57 o 
   2  13   5      530.24      545.84     90.46 o 
   3  13   5     5510.86     5599.35     94.21 o 
   4  13   5      250.52      181.37     69.18 o 
   5  13   5     2356.69     2219.28     65.79 o 
   6  13   5      154.76      168.02     53.95 o 
   7  13   5      843.52      800.57     53.41 o 
   8  13   5      492.93      532.66     60.03 o 
   9  13   5     6364.61     6393.80    113.08 o 
  10  13   5      214.39      261.24     54.06 o 
  11  13   5      978.26      959.02     51.22 o 
  12  13   5      461.85      449.96     52.25 o 
  13  13   5        2.52        7.02     48.13 o 
   0  14   5      466.45      573.02    121.97 o 
   1  14   5     1002.99      954.51     86.72 o 
   2  14   5      197.35      271.20     84.84 o 
   3  14   5      405.55      416.16     87.25 o 
   4  14   5        8.62        7.44     67.60 o 
   5  14   5      657.41      737.33     71.82 o 
   6  14   5      228.60      179.14     67.70 o 
   7  14   5     1796.03     1795.99     75.38 o 
   8  14   5        3.26       51.87     64.10 o 
   9  14   5      599.91      611.99     58.90 o 
  10  14   5      722.14      538.55     50.01 o 
  11  14   5     2043.18     2037.51     50.35 o 
  12  14   5      125.50      108.46     43.89 o 
   1  15   5     1227.04     1072.96    115.99 o 
   2  15   5      554.44      563.47    107.83 o 
   3  15   5     1899.05     1765.84    106.36 o 
   4  15   5      341.09      289.08     83.61 o 
   5  15   5     2270.12     2309.70     88.91 o 
   6  15   5      178.26      254.96     79.29 o 
   7  15   5     1107.00     1054.42     67.54 o 
   8  15   5       87.30      125.03     62.50 o 
   9  15   5      158.48      177.35     60.15 o 
  10  15   5        9.71       47.60     52.33 o 
   2  16   5        4.54      -12.41    158.02 o 
   3  16   5        7.25        1.06    129.63 o 
   4  16   5        0.32      -37.61    133.79 o 
   5  16   5       25.11        7.55    103.55 o 
   6  16   5        3.79       51.39     78.83 o 
   7  16   5      135.34      108.58     70.91 o 
   8  16   5       15.67        3.37     62.65 o 
   4  17   5      470.57      399.53    145.38 o 
   1   0   6    33845.23    31718.78    662.38 o 
   2   0   6     4745.57     4748.20     84.24 o 
   3   0   6     4376.54     3657.24     79.92 o 
   4   0   6    17485.11    19258.59    101.78 o 
   5   0   6       19.39      138.23     79.31 o 
   6   0   6    54688.70    55803.83    134.94 o 
   7   0   6     1113.50     1286.19     87.87 o 
   8   0   6      163.00       23.63     55.27 o 
   9   0   6      840.17      844.66     93.57 o 
  10   0   6     3903.46     3690.31     72.30 o 
  11   0   6     4366.97     4419.94    107.77 o 
  12   0   6     9507.55     9661.37    259.96 o 
  13   0   6      339.67      215.40     74.92 o 
  14   0   6    14657.46    14461.15    323.69 o 
  15   0   6     1521.45     1431.29     80.95 o 
  16   0   6     1095.94     1354.52     70.51 o 
  17   0   6        8.67       -6.79     72.95 o 
  18   0   6     2239.01     2303.54    101.21 o 
  19   0   6      691.33      619.84     61.21 o 
  20   0   6     2211.77     2027.73     56.60 o 
   1   1   6      415.33      489.93     54.16 o 
   2   1   6      154.88      159.51     52.16 o 
   3   1   6     4530.12     4456.60     63.65 o 
   4   1   6     3724.13     3686.01     54.31 o 
   5   1   6     5188.25     5312.32     98.57 o 
   6   1   6      529.34      454.65     54.98 o 
   7   1   6     4787.34     4787.36    140.32 o 
   8   1   6     6529.65     6204.22    107.33 o 
   9   1   6     6877.63     6496.03    130.06 o 
  10   1   6     3259.15     2866.88     54.48 o 
  11   1   6      638.74      590.23     56.25 o 
  12   1   6     1137.10     1231.18     52.26 o 
  13   1   6       19.21       38.85     50.08 o 
  14   1   6       17.50      125.67     46.62 o 
  15   1   6      185.70      228.26     45.30 o 
  16   1   6     2485.26     2474.33    102.11 o 
  17   1   6        3.92       88.11     51.50 o 
  18   1   6     2287.14     2204.36     58.44 o 
  19   1   6      297.07      313.96     49.82 o 
  20   1   6      396.48      277.49     44.59 o 
   0   2   6    20823.52    20918.51    363.82 o 
   1   2   6     9625.13     8969.79     65.03 o 
   2   2   6      285.76      352.64     49.82 o 
   3   2   6     2102.37     2289.98     53.76 o 
   4   2   6    32705.73    34259.10    420.37 o 
   5   2   6        1.64       60.13     52.30 o 
   6   2   6    28830.97    29022.64    441.83 o 
   7   2   6        1.27      -43.87     48.03 o 
   8   2   6     4289.26     4012.33     48.94 o 
   9   2   6        0.16      -37.32     54.81 o 
  10   2   6      917.61      907.30     50.40 o 
  11   2   6      835.60     1018.81     54.06 o 
  12   2   6     7598.87     7931.17    110.80 o 
  13   2   6      163.57      167.30     45.76 o 
  14   2   6     1714.86     1786.31     58.42 o 
  15   2   6       58.74       -6.58     47.37 o 
  16   2   6     2454.26     2410.94     43.50 o 
  17   2   6      297.57      349.54     54.86 o 
  18   2   6      356.82      368.13     47.79 o 
  19   2   6      202.75      225.85     51.78 o 
  20   2   6      887.16      739.92     48.07 o 
   1   3   6     1657.27     1779.17     53.77 o 
   2   3   6      112.71      166.21     48.25 o 
   3   3   6     7805.56     8198.18    102.80 o 
   4   3   6     6922.24     7263.93     63.27 o 
   5   3   6      640.92      728.00     47.37 o 
   6   3   6      232.57      464.24     46.80 o 
   7   3   6      191.33      196.09     44.32 o 
   8   3   6      683.19      976.76     62.05 o 
   9   3   6      101.38      136.60     58.09 o 
  10   3   6     7941.01     8310.27    190.07 o 
  11   3   6      684.31      868.19     52.88 o 
  12   3   6       27.69       99.04     52.85 o 
  13   3   6      639.87      673.24     51.83 o 
  14   3   6     5853.53     5638.92     54.87 o 
  15   3   6     1030.57     1110.73     48.05 o 
  16   3   6       54.67        6.31     40.57 o 
  17   3   6      260.26      242.79     58.91 o 
  18   3   6      834.26      798.80     63.12 o 
  19   3   6     1018.96      924.55     54.61 o 
   0   4   6    58694.86    61371.02    438.27 o 
   1   4   6    21201.90    19649.95    289.81 o 
   2   4   6    10363.87     9082.67    107.08 o 
   3   4   6      168.53      165.41     49.83 o 
   4   4   6    52941.80    52101.78    705.61 o 
   5   4   6     9603.96     9132.26    174.92 o 
   6   4   6      536.98      512.24     45.48 o 
   7   4   6      142.17      116.98     46.20 o 
   8   4   6      943.69     1796.94    343.68 o 
   9   4   6     4592.30     4628.99     73.49 o 
  10   4   6     6403.89     6223.10     85.40 o 
  11   4   6     1223.80     1199.53     54.87 o 
  12   4   6      463.55      441.09     59.25 o 
  13   4   6       79.86       39.24     47.65 o 
  14   4   6     1620.16     1623.50     42.20 o 
  15   4   6     1288.94     1256.63     43.40 o 
  16   4   6     5946.50     5712.80     54.88 o 
  17   4   6     2414.46     2419.77     49.80 o 
  18   4   6       22.39       -4.19     50.03 o 
  19   4   6      195.40      251.40     47.69 o 
   1   5   6      488.67      451.66     46.98 o 
   2   5   6    17458.65    17328.66     99.67 o 
   3   5   6     1687.41     1816.65     55.13 o 
   4   5   6      188.99      418.05     76.76 o 
   5   5   6      578.33      662.11     50.47 o 
   6   5   6    13348.08    12862.93    237.59 o 
   7   5   6     1260.39     1108.04     59.21 o 
   8   5   6     2452.63     2282.23     62.34 o 
   9   5   6     3888.21     4006.49     97.89 o 
  10   5   6       56.86      173.48     54.85 o 
  11   5   6      696.44      684.66     56.50 o 
  12   5   6     1687.37     1890.25     53.04 o 
  13   5   6     1326.06     1332.33     49.59 o 
  14   5   6      133.26       79.49     45.09 o 
  15   5   6        5.63       74.49     41.48 o 
  16   5   6      202.27      145.97     52.10 o 
  17   5   6      102.87      194.50     47.32 o 
  18   5   6      627.59      640.32     56.32 o 
  19   5   6      122.23      133.16     44.42 o 
   0   6   6      195.04      331.43     71.65 o 
   1   6   6      215.39      258.73     64.91 o 
   2   6   6     6685.61     6265.96     57.07 o 
   3   6   6     1303.34     1033.18     46.83 o 
   4   6   6    40281.03    41249.39    289.13 o 
   5   6   6    12409.71    11792.16    107.30 o 
   6   6   6     4538.13     4972.43     72.88 o 
   7   6   6        7.37      115.58     54.56 o 
   8   6   6     3779.00     4309.06     60.12 o 
   9   6   6     2492.80     2670.03     64.17 o 
  10   6   6     1364.22     1339.82     52.01 o 
  11   6   6      663.80      608.27     53.33 o 
  12   6   6      723.35      714.02     44.33 o 
  13   6   6     1001.97      949.87     47.16 o 
  14   6   6     3331.53     3339.87     59.89 o 
  15   6   6      364.11      409.18     42.57 o 
  16   6   6     1837.51     2035.38     58.09 o 
  17   6   6       11.27       70.25     48.08 o 
  18   6   6      192.47      192.85     45.85 o 
   1   7   6      105.46       79.70     52.88 o 
   2   7   6    23482.58    22941.52    167.89 o 
   3   7   6     7936.45     8037.69    105.48 o 
   4   7   6     1052.00      822.22     58.30 o 
   5   7   6     7963.87     8643.56    130.21 o 
   6   7   6      324.63      248.88     60.42 o 
   7   7   6      999.41     1233.62     64.24 o 
   8   7   6      351.20      514.07     61.78 o 
   9   7   6     2861.60     2738.40     74.55 o 
  10   7   6       14.28      -47.57     47.57 o 
  11   7   6       65.32       54.93     45.85 o 
  12   7   6      670.61      660.06     50.75 o 
  13   7   6     1888.16     1912.99     46.99 o 
  14   7   6     1748.83     1799.71     51.97 o 
  15   7   6      660.95      733.29     57.84 o 
  16   7   6       95.79       92.62     49.43 o 
  17   7   6       84.41       63.11     49.10 o 
  18   7   6      469.24      553.56     50.37 o 
   0   8   6     4072.73     3866.63     89.77 o 
   1   8   6      129.48      148.85     65.05 o 
   2   8   6      703.50      697.85     63.96 o 
   3   8   6      940.21      956.87     64.15 o 
   4   8   6      232.42      278.11     64.40 o 
   5   8   6     6952.34     7543.61     66.00 o 
   6   8   6    30148.13    32455.49    316.47 o 
   7   8   6     1541.10     1735.83     62.51 o 
   8   8   6     5114.60     5068.57     60.88 o 
   9   8   6      135.26      126.17     54.85 o 
  10   8   6      798.76      777.49     53.55 o 
  11   8   6     3057.28     3028.21     69.41 o 
  12   8   6     4527.27     4489.18     62.80 o 
  13   8   6      917.12     1075.09     60.81 o 
  14   8   6     3712.75     3710.62    126.87 o 
  15   8   6      843.10      893.31     48.12 o 
  16   8   6       55.19       91.21     45.31 o 
  17   8   6      624.47      599.48     51.43 o 
   1   9   6     1668.69     1857.76     65.76 o 
   2   9   6       82.01       86.27     73.87 o 
   3   9   6     2939.78     2993.70     60.53 o 
   4   9   6     8317.71     9012.96     81.24 o 
   5   9   6      763.60      963.36     63.15 o 
   6   9   6       35.14       72.10     57.59 o 
   7   9   6     2276.28     2492.34     58.51 o 
   8   9   6     2075.44     2247.20     57.34 o 
   9   9   6       39.45       40.28     55.18 o 
  10   9   6      304.89      283.35     47.04 o 
  11   9   6       11.81       52.47     44.55 o 
  12   9   6     1777.10     2070.83     57.21 o 
  13   9   6      470.57      651.50     44.65 o 
  14   9   6      520.84      568.41     48.42 o 
  15   9   6       35.02      -21.91     47.94 o 
  16   9   6      846.46      888.82     52.34 o 
  17   9   6      481.05      427.03     42.64 o 
   0  10   6     8271.37     8315.44    290.54 o 
   1  10   6       66.59      132.28     63.09 o 
   2  10   6      734.41      928.26     70.37 o 
   3  10   6     1127.97     1151.78     64.97 o 
   4  10   6      124.73      161.76     58.79 o 
   5  10   6      450.20      494.39     60.22 o 
   6  10   6     6054.36     6112.15     67.14 o 
   7  10   6      252.32      214.22     56.23 o 
   8  10   6     3318.57     3447.98     58.05 o 
   9  10   6       16.97       61.41     48.18 o 
  10  10   6       31.42       94.42     46.43 o 
  11  10   6        3.74       33.85     43.78 o 
  12  10   6      140.81      220.90     42.28 o 
  13  10   6       56.37        1.37     52.80 o 
  14  10   6     1591.00     1555.37     50.20 o 
  15  10   6       32.60       28.48     49.74 o 
  16  10   6      568.87      615.30     44.82 o 
   1  11   6     1160.74     1134.60     67.17 o 
   2  11   6      583.44      605.27     65.16 o 
   3  11   6     1028.92     1152.13     70.51 o 
   4  11   6     3032.42     3292.65     66.25 o 
   5  11   6      335.76      299.42     57.04 o 
   6  11   6       13.00       57.99     58.46 o 
   7  11   6      414.85      375.05     50.89 o 
   8  11   6     4811.13     4706.76     92.73 o 
   9  11   6       10.37      -15.37     43.67 o 
  10  11   6      142.43      113.60     47.17 o 
  11  11   6      234.74      321.74     58.75 o 
  12  11   6     1904.33     1924.39     54.34 o 
  13  11   6     1141.13     1192.35     54.96 o 
  14  11   6     1489.49     1480.04     51.44 o 
  15  11   6      788.51      740.15     45.45 o 
   0  12   6       59.39       60.65    116.95 o 
   1  12   6       30.22       31.74     82.82 o 
   2  12   6     1818.14     1743.38     68.26 o 
   3  12   6        1.11       -3.27     62.86 o 
   4  12   6     2198.95     2280.08     72.78 o 
   5  12   6      765.31      826.05     60.23 o 
   6  12   6       50.89       52.73     52.23 o 
   7  12   6      618.23      671.61     54.05 o 
   8  12   6     3246.23     3133.74     57.33 o 
   9  12   6      197.91      260.18     44.04 o 
  10  12   6     4161.61     4222.48     58.94 o 
  11  12   6     1204.75     1250.10     52.78 o 
  12  12   6      308.37      293.75     51.97 o 
  13  12   6      377.35      331.33     52.69 o 
  14  12   6      456.57      410.99     49.17 o 
   1  13   6       67.36       50.95     80.34 o 
   2  13   6     3198.15     3317.30     92.27 o 
   3  13   6     1362.58     1427.15     64.56 o 
   4  13   6       86.91       68.74     60.25 o 
   5  13   6      928.38     1009.66     63.00 o 
   6  13   6       73.63       50.84     56.20 o 
   7  13   6      453.74      409.68     48.83 o 
   8  13   6        8.22       -2.39     58.16 o 
   9  13   6      524.71      538.21     57.11 o 
  10  13   6       49.88       55.64     51.01 o 
  11  13   6       33.17      151.48     52.95 o 
  12  13   6       34.80       74.62     47.70 o 
  13  13   6       57.37      130.99     47.25 o 
   0  14   6       84.18      101.67    114.08 o 
   1  14   6       11.97       29.29     86.24 o 
   2  14   6      955.67     1055.71     78.43 o 
   3  14   6       68.42       68.39     75.22 o 
   4  14   6     1350.58     1328.28     78.31 o 
   5  14   6       90.12       63.05     76.42 o 
   6  14   6      802.37      743.15     73.05 o 
   7  14   6       65.86      113.82     58.88 o 
   8  14   6     2514.40     2397.36     61.06 o 
   9  14   6        8.32       30.98     54.80 o 
  10  14   6     1953.35     1921.42     57.55 o 
  11  14   6        1.44       -2.25     47.24 o 
   1  15   6      139.21      100.81     96.08 o 
   2  15   6     2265.92     2346.50    102.18 o 
   3  15   6      888.45      935.70     97.32 o 
   4  15   6       78.27      114.90     72.37 o 
   5  15   6      259.54      262.06     75.75 o 
   6  15   6      447.89      421.68     69.40 o 
   7  15   6      450.00      436.17     63.73 o 
   8  15   6      571.77      516.71     60.95 o 
   9  15   6      616.55      475.38     59.28 o 
   0  16   6     3733.65     3274.06    173.71 o 
   1  16   6      794.50      551.82    100.83 o 
   2  16   6      206.77      217.24    102.19 o 
   3  16   6        9.93       26.76     96.46 o 
   4  16   6       48.83       62.73     99.10 o 
   5  16   6      242.29      186.47     77.59 o 
   6  16   6     2397.65     2013.35     75.58 o 
   7  16   6       85.42       63.01     68.96 o 
   2  17   6        0.39        3.24    142.31 o 
   3  17   6       28.80       64.33    123.19 o 
   1   1   7    11405.86    10200.51    135.16 o 
   2   1   7    25029.98    22663.41    262.95 o 
   3   1   7        0.40      -16.71     41.25 o 
   4   1   7      870.91      672.65     44.11 o 
   5   1   7    32832.25    33291.84    276.58 o 
   6   1   7    13226.99    12498.04    128.43 o 
   7   1   7     8464.75     7941.82     65.56 o 
   8   1   7     4085.57     3895.07     56.44 o 
   9   1   7      906.46      958.99     57.98 o 
  10   1   7      110.31      158.59     53.81 o 
  11   1   7     1805.04     1871.56     67.41 o 
  12   1   7     2415.29     2530.96     59.00 o 
  13   1   7     2871.64     3084.94     51.42 o 
  14   1   7      697.45      768.63     67.35 o 
  15   1   7      379.81      434.64     37.82 o 
  16   1   7      471.86      402.58     44.92 o 
  17   1   7     2909.75     2862.37     61.42 o 
  18   1   7      489.72      582.63     48.54 o 
  19   1   7     3769.69     3540.97    144.78 o 
   0   2   7     6298.33     6615.80     85.43 o 
   1   2   7     3121.30     2791.91     52.38 o 
   2   2   7      313.77      330.50     43.37 o 
   3   2   7       63.20       18.49     40.67 o 
   4   2   7      540.12      631.72     50.15 o 
   5   2   7    22260.50    22275.46    345.35 o 
   6   2   7     1023.04      878.50     49.24 o 
   7   2   7     4018.19     3776.70     56.53 o 
   8   2   7      122.81      112.69     58.01 o 
   9   2   7     4513.41     4419.27     57.71 o 
  10   2   7     1557.30     1760.14     57.50 o 
  11   2   7     6949.15     7302.29     53.57 o 
  12   2   7     1720.33     1739.19     51.72 o 
  13   2   7     1417.87     1361.05     52.19 o 
  14   2   7      102.46      130.30     42.97 o 
  15   2   7       27.68      -20.53     63.49 o 
  16   2   7      674.41      634.83     42.89 o 
  17   2   7     1560.17     1361.16     77.50 o 
  18   2   7      365.85      410.34     46.01 o 
  19   2   7       75.29       82.77     47.22 o 
   1   3   7        4.84       10.65     49.60 o 
   2   3   7      104.34       61.40     52.13 o 
   3   3   7    33468.09    32377.56    365.93 o 
   4   3   7     1947.12     1834.62     45.43 o 
   5   3   7      182.49      585.99     89.61 o 
   6   3   7       55.47        6.39     46.31 o 
   7   3   7     3549.47     3608.47     54.83 o 
   8   3   7     2733.28     2502.42     52.86 o 
   9   3   7     6492.86     6755.20    112.45 o 
  10   3   7       48.24       48.12     58.66 o 
  11   3   7     2913.41     2893.85     56.24 o 
  12   3   7      500.60      489.56     55.51 o 
  13   3   7     3825.95     3800.50     82.63 o 
  14   3   7      314.06      345.36     46.52 o 
  15   3   7     4174.70     3913.31     47.84 o 
  16   3   7       88.60      178.05     38.94 o 
  17   3   7     4426.59     4410.35     67.89 o 
  18   3   7      395.14      467.82     43.54 o 
  19   3   7        4.28       -5.57     41.04 o 
   0   4   7     9005.77    10274.14     93.79 o 
   1   4   7     2372.50     2258.35     45.44 o 
   2   4   7     1546.95     1700.42     48.82 o 
   3   4   7      746.92      878.20     48.80 o 
   4   4   7       44.88       59.70     95.79 o 
   5   4   7       17.24      -26.81     52.29 o 
   6   4   7      389.91      397.95     44.00 o 
   7   4   7      205.65     1533.45    519.91 o 
   8   4   7        2.88      -20.71     57.10 o 
   9   4   7      775.46      895.43     60.01 o 
  10   4   7        4.28      108.64     52.55 o 
  11   4   7      905.07      891.95     51.25 o 
  12   4   7       59.70      108.34     87.47 o 
  13   4   7      486.91      474.74     51.42 o 
  14   4   7      329.47      319.51     45.41 o 
  15   4   7       37.39       47.61     44.86 o 
  16   4   7      146.93       33.46     55.34 o 
  17   4   7       86.18      109.02     74.49 o 
  18   4   7      199.86      171.02     44.69 o 
  19   4   7      111.96        6.45     42.43 o 
   1   5   7      653.48      698.08     44.86 o 
   2   5   7    17197.23    16370.41    190.12 o 
   3   5   7     5199.66     5259.35     68.74 o 
   4   5   7    13918.41    12650.67    196.38 o 
   5   5   7     3379.47     3435.49     49.66 o 
   6   5   7     1246.54     1072.94     58.55 o 
   7   5   7       12.91       66.28     54.22 o 
   8   5   7     7115.91     7420.63    133.73 o 
   9   5   7    18697.24    19035.37    205.11 o 
  10   5   7       15.00       34.92     51.12 o 
  11   5   7       73.29       16.03     60.97 o 
  12   5   7     1973.38     1974.77     67.49 o 
  13   5   7      421.42      537.29     46.90 o 
  14   5   7      697.46      749.04     47.59 o 
  15   5   7     5580.12     5307.54     49.96 o 
  16   5   7       21.65      -28.04     55.67 o 
  17   5   7     2842.27     2597.12     96.56 o 
  18   5   7      813.38      812.78     49.36 o 
   0   6   7       52.42       77.57     59.94 o 
   1   6   7     4607.20     4824.61     54.96 o 
   2   6   7     1406.78     1324.52     48.47 o 
   3   6   7      238.34      215.51     44.03 o 
   4   6   7      769.76      840.18     59.04 o 
   5   6   7     6471.33     6285.10     60.76 o 
   6   6   7     9277.07     9528.68     80.81 o 
   7   6   7     8276.10     8292.16     74.47 o 
   8   6   7     1548.09     1608.08     59.81 o 
   9   6   7        5.36      -45.67     56.75 o 
  10   6   7     1681.65     1696.54     72.46 o 
  11   6   7     6676.44     6864.55     99.80 o 
  12   6   7     3368.59     3194.25     50.89 o 
  13   6   7      480.91      483.77     51.14 o 
  14   6   7      413.73      389.71     44.12 o 
  15   6   7     1893.83     1976.11     64.70 o 
  16   6   7     3835.90     3773.64     82.06 o 
  17   6   7     1158.99     1073.29     48.50 o 
  18   6   7      304.48      369.88     49.28 o 
   1   7   7    13617.01    13771.46    165.90 o 
   2   7   7     1018.87     1048.44     61.69 o 
   3   7   7      477.69      671.96     60.80 o 
   4   7   7      564.94      627.35     60.40 o 
   5   7   7     3622.22     3728.83     57.15 o 
   6   7   7      557.29      516.38     59.20 o 
   7   7   7    13957.59    14156.87    202.56 o 
   8   7   7      137.06      118.66     53.74 o 
   9   7   7     1271.83     1308.79     53.78 o 
  10   7   7      450.30      516.90     49.48 o 
  11   7   7       91.93      113.94     48.66 o 
  12   7   7      151.24      121.16     41.96 o 
  13   7   7     3651.91     3462.81     52.03 o 
  14   7   7     1506.34     1512.46     57.49 o 
  15   7   7      800.39      799.10     54.16 o 
  16   7   7       50.90       36.18     48.25 o 
  17   7   7      227.37      358.56     48.17 o 
  18   7   7      276.25      234.84     46.70 o 
   0   8   7     6230.57     6333.68     82.83 o 
   1   8   7     4675.13     4576.13     64.18 o 
   2   8   7       68.25       78.12     54.29 o 
   3   8   7      369.37      355.96     60.32 o 
   4   8   7     1506.71     1382.25     56.09 o 
   5   8   7      178.81      144.34     58.22 o 
   6   8   7      107.09      267.74     58.00 o 
   7   8   7      459.94      529.38     57.69 o 
   8   8   7     1402.81     1489.08     56.78 o 
   9   8   7        2.66      100.95     50.93 o 
  10   8   7        4.07       39.95     54.06 o 
  11   8   7     1994.72     1970.11     53.18 o 
  12   8   7     1076.08     1172.98     47.91 o 
  13   8   7       37.69      -21.26     42.15 o 
  14   8   7       19.48       60.98     51.09 o 
  15   8   7     1486.08     1507.52     53.62 o 
  16   8   7      469.65      398.40     51.85 o 
  17   8   7       41.38      134.70     46.91 o 
   1   9   7     2330.37     2160.65     60.28 o 
   2   9   7     3339.68     3216.40     65.96 o 
   3   9   7        8.59       36.82     55.04 o 
   4   9   7      216.38      211.72     56.78 o 
   5   9   7     5748.99     5888.08     65.23 o 
   6   9   7      435.99      457.29     52.85 o 
   7   9   7    18229.70    19197.77    184.45 o 
   8   9   7     2738.82     2571.01     62.39 o 
   9   9   7        1.46       40.77     50.18 o 
  10   9   7     1037.67     1016.39     48.99 o 
  11   9   7      442.03      448.77     47.19 o 
  12   9   7      543.62      555.68     47.48 o 
  13   9   7     4200.88     4012.47     57.70 o 
  14   9   7     1620.94     1612.06     72.54 o 
  15   9   7       55.49      130.49     63.68 o 
  16   9   7      194.13      143.79     57.17 o 
   0  10   7    12599.49    12427.06    154.17 o 
   1  10   7     4162.59     4124.93     63.60 o 
   2  10   7       34.22       41.08     60.38 o 
   3  10   7       32.14       21.45     62.19 o 
   4  10   7     7605.01     7671.87     62.58 o 
   5  10   7     1928.80     1992.52     58.43 o 
   6  10   7     2444.79     2685.63     59.45 o 
   7  10   7     1907.65     1984.82     52.02 o 
   8  10   7        9.00       18.22     48.87 o 
   9  10   7      137.00       99.22     47.04 o 
  10  10   7     1143.44     1256.01     50.25 o 
  11  10   7      687.11      593.56     44.67 o 
  12  10   7      627.47      686.58     57.29 o 
  13  10   7        1.79       27.94     49.13 o 
  14  10   7        5.79       66.50     47.44 o 
  15  10   7     1340.62     1254.82     52.61 o 
  16  10   7      274.03      180.39     41.89 o 
   1  11   7      371.79      457.37     64.61 o 
   2  11   7        7.79      106.26     61.62 o 
   3  11   7     2038.65     2098.07     65.34 o 
   4  11   7      496.36      479.05     61.30 o 
   5  11   7     1346.62     1245.60     51.64 o 
   6  11   7      167.79      162.48     52.85 o 
   7  11   7      323.82      351.89     54.67 o 
   8  11   7      804.28      769.35     46.22 o 
   9  11   7      417.97      444.75     44.08 o 
  10  11   7       42.20       85.84     41.34 o 
  11  11   7      921.51      836.77     53.86 o 
  12  11   7        1.45      -40.39     51.52 o 
  13  11   7      188.59      165.07     50.17 o 
  14  11   7      206.14      208.34     45.90 o 
  15  11   7     1005.50      877.95     47.16 o 
   0  12   7     1049.67      962.62     98.19 o 
   1  12   7       63.86       74.22     67.17 o 
   2  12   7        1.24      -39.82     60.62 o 
   3  12   7      651.27      633.36     55.16 o 
   4  12   7       30.24       68.54     55.06 o 
   5  12   7      661.95      614.55     51.19 o 
   6  12   7       15.80       -7.18     47.52 o 
   7  12   7       92.02       69.95     51.33 o 
   8  12   7      185.19      190.93     48.80 o 
   9  12   7     2437.63     2400.20     57.48 o 
  10  12   7      198.26      204.18     51.20 o 
  11  12   7       77.89      124.88     50.26 o 
  12  12   7       35.50       50.05     49.00 o 
  13  12   7        0.37      -10.92     49.14 o 
  14  12   7       20.00      -27.89     42.99 o 
   1  13   7      408.01      294.47     69.19 o 
   2  13   7      527.14      563.94     69.24 o 
   3  13   7     6266.76     6161.52    100.49 o 
   4  13   7      499.94      446.48     58.09 o 
   5  13   7     3001.56     3183.88     63.34 o 
   6  13   7      162.96      156.34     46.54 o 
   7  13   7      184.96      178.97     54.54 o 
   8  13   7      389.41      422.83     59.34 o 
   9  13   7     4289.85     4532.88     62.49 o 
  10  13   7       32.40       36.78     47.48 o 
  11  13   7     1138.56     1086.55     50.34 o 
  12  13   7       38.05       33.00     45.34 o 
   0  14   7     1439.51     1660.32    106.93 o 
   1  14   7      742.06      807.23     69.86 o 
   2  14   7      873.27      833.24     85.20 o 
   3  14   7       39.58      -45.81     76.87 o 
   4  14   7      179.68      254.84     68.08 o 
   5  14   7      312.20      230.51     69.50 o 
   6  14   7     1080.63     1122.31     67.11 o 
   7  14   7     1996.66     2074.36     65.98 o 
   8  14   7      198.79      208.83     50.60 o 
   9  14   7       39.41       56.59     52.88 o 
  10  14   7     1506.76     1488.44     55.22 o 
  11  14   7     1222.16     1085.60     51.41 o 
   1  15   7     1213.66     1154.96     96.72 o 
   2  15   7      129.26       88.59     90.26 o 
   3  15   7     1038.76      987.02     89.15 o 
   4  15   7        0.45       15.53     69.71 o 
   5  15   7     1627.12     1542.67     67.92 o 
   6  15   7       59.55      113.96     66.08 o 
   7  15   7     1355.14     1431.18     65.76 o 
   8  15   7       69.32       71.51     58.83 o 
   9  15   7        1.80       -9.64     51.02 o 
   0  16   7        1.00       52.62    144.41 o 
   1  16   7      252.37      205.73     90.33 o 
   2  16   7       45.98       31.53     91.94 o 
   3  16   7        0.49       37.54     91.11 o 
   4  16   7       30.44       80.70     81.95 o 
   5  16   7       14.94      -45.91     75.94 o 
   6  16   7      214.20      175.59     63.51 o 
   0   0   8    89993.45    97685.70    244.16 o 
   1   0   8     1602.90     1673.19     72.24 o 
   2   0   8    14835.16    14080.93    182.89 o 
   3   0   8     1131.81     1034.95     59.48 o 
   4   0   8    13854.69    13497.97    143.81 o 
   5   0   8     7486.54     6983.87     85.11 o 
   6   0   8    14859.16    15036.45    185.03 o 
   7   0   8     2515.01     2102.84     84.11 o 
   8   0   8       89.94      105.77     80.62 o 
   9   0   8     7183.96     7061.91    209.27 o 
  10   0   8       95.48      147.29     65.99 o 
  11   0   8    25029.75    27217.52    433.24 o 
  12   0   8    11686.44    11469.06    173.84 o 
  13   0   8     2373.53     2384.34     82.00 o 
  14   0   8     3535.57     3434.51     87.99 o 
  15   0   8     3506.77     3407.69     79.14 o 
  16   0   8      403.88      525.89     77.94 o 
  17   0   8       22.89      173.15    106.45 o 
  18   0   8     4819.74     4709.74    233.40 o 
  19   0   8      788.62      870.78     92.84 o 
   1   1   8       20.21      -39.00     39.00 o 
   2   1   8     7216.63     5903.91     91.05 o 
   3   1   8     5291.99     5157.26     76.65 o 
   4   1   8     2725.05     2758.23     85.21 o 
   5   1   8     2306.85     2043.29     52.98 o 
   6   1   8     1500.13     1240.71     43.78 o 
   7   1   8     1174.58     1063.13     56.14 o 
   8   1   8    16084.20    16360.06    179.74 o 
   9   1   8      700.83      701.37     52.08 o 
  10   1   8     2015.54     2075.67     52.04 o 
  11   1   8     1099.65     1116.38     54.73 o 
  12   1   8     2711.84     2666.88     77.78 o 
  13   1   8     2600.83     2668.13     47.78 o 
  14   1   8       10.75        7.06     41.70 o 
  15   1   8      468.53      408.11     49.60 o 
  16   1   8     1270.14     1070.57     73.81 o 
  17   1   8      185.06      148.07     49.68 o 
  18   1   8     1025.55      922.20     44.15 o 
  19   1   8      401.64      431.37     43.50 o 
   0   2   8    12609.50    13015.91    224.47 o 
   1   2   8     1472.33     1825.94     53.06 o 
   2   2   8     1065.62      827.28     47.14 o 
   3   2   8     3788.62     3399.11     57.19 o 
   4   2   8     9565.93     9727.73     90.87 o 
   5   2   8       42.19       -2.42     50.08 o 
   6   2   8     4183.02     4058.02     48.11 o 
   7   2   8     3693.55     3400.67     77.38 o 
   8   2   8     6291.88     6924.93     96.43 o 
   9   2   8      318.88      363.44     51.82 o 
  10   2   8     2730.41     2604.62     57.00 o 
  11   2   8     1196.12     1178.60     62.50 o 
  12   2   8     2347.61     2502.04     70.47 o 
  13   2   8      429.22      353.23     49.33 o 
  14   2   8      827.58      799.51     49.43 o 
  15   2   8     2015.58     1993.42     88.46 o 
  16   2   8     1787.82     1768.87     48.71 o 
  17   2   8       86.18       85.72     56.11 o 
  18   2   8      945.32      851.91     48.13 o 
  19   2   8       85.45      -35.57     61.44 o 
   1   3   8     1508.57     1396.45     43.75 o 
   2   3   8     9645.04     8058.45     86.82 o 
   3   3   8     1375.18     1404.66     44.73 o 
   4   3   8     9489.73     8660.28     68.68 o 
   5   3   8      927.01      654.01     46.88 o 
   6   3   8     2310.72     1878.22     55.88 o 
   7   3   8     3904.04     4111.87     60.38 o 
   8   3   8     2572.15     2186.57     58.54 o 
   9   3   8     8004.54     8126.24    107.64 o 
  10   3   8     1113.24     1030.86     57.64 o 
  11   3   8      173.08      320.83     52.67 o 
  12   3   8     1967.20     2040.61     58.72 o 
  13   3   8     3486.72     3739.66     82.51 o 
  14   3   8     1108.49     1205.53     63.59 o 
  15   3   8        3.69      -33.10     44.72 o 
  16   3   8      645.38      697.37     55.78 o 
  17   3   8      941.09      835.65     52.76 o 
  18   3   8      426.59      513.59     46.87 o 
  19   3   8      874.58      760.92     57.88 o 
   0   4   8     2421.03     3022.05    127.52 o 
   1   4   8     2822.42     2872.93     85.79 o 
   2   4   8    13414.05    12516.84     65.88 o 
   3   4   8     1813.35     1568.68     48.69 o 
   4   4   8     4671.10     4616.44     42.86 o 
   5   4   8    13851.39    13152.44     91.96 o 
   6   4   8      175.98     1758.04    637.33 o 
   7   4   8     1794.77     1760.84     60.80 o 
   8   4   8     3820.10     3943.22     59.45 o 
   9   4   8     1507.10     1572.10     59.36 o 
  10   4   8     3533.45     3551.86     56.41 o 
  11   4   8      245.70      226.73     52.38 o 
  12   4   8      377.07      358.77     45.60 o 
  13   4   8        2.75      -44.28     44.28 o 
  14   4   8     1207.22     1318.98     45.35 o 
  15   4   8      335.31      221.11     42.67 o 
  16   4   8     4704.19     4675.76     81.42 o 
  17   4   8     2421.02     2159.87     50.31 o 
  18   4   8       12.47      -40.01     45.88 o 
   1   5   8      714.20      572.16     42.49 o 
   2   5   8     2633.37     2670.36     47.23 o 
   3   5   8     7097.65     6298.07    112.89 o 
   4   5   8       53.10       83.03     57.63 o 
   5   5   8      307.93      318.28     60.54 o 
   6   5   8     5501.42     5658.31     56.40 o 
   7   5   8      350.29      417.57     53.55 o 
   8   5   8      387.17      346.17     53.14 o 
   9   5   8      814.80      845.36     57.52 o 
  10   5   8     1592.10     1633.39     50.89 o 
  11   5   8      157.41      153.95     46.88 o 
  12   5   8      115.99      106.86     50.82 o 
  13   5   8       30.27       16.21     42.97 o 
  14   5   8      265.30      359.12     38.55 o 
  15   5   8     1052.22     1057.68     53.28 o 
  16   5   8      626.94      692.97     47.89 o 
  17   5   8       46.62      171.99     58.92 o 
  18   5   8      534.24      457.76     44.03 o 
   0   6   8    19873.11    19333.91    101.66 o 
   1   6   8     2987.03     2860.74     63.23 o 
   2   6   8     2774.20     2794.65     55.40 o 
   3   6   8      202.33      158.38     54.67 o 
   4   6   8     3769.43     4017.67     71.75 o 
   5   6   8      220.85      164.11     49.90 o 
   6   6   8     4876.52     4853.52     59.00 o 
   7   6   8      942.60     1085.63     56.23 o 
   8   6   8     6411.47     6835.91     89.41 o 
   9   6   8     1015.09     1020.07     53.13 o 
  10   6   8      201.43      317.77     55.95 o 
  11   6   8        0.83      -40.83     44.67 o 
  12   6   8      368.20      382.11     55.61 o 
  13   6   8       38.66       97.47     46.71 o 
  14   6   8     4987.53     4841.96     73.67 o 
  15   6   8        9.65      -53.28     53.28 o 
  16   6   8     1289.63     1039.12     47.14 o 
  17   6   8      565.19      535.70     69.64 o 
  18   6   8      349.96      250.74     46.92 o 
   1   7   8     1735.54     1703.23     61.68 o 
   2   7   8    11991.31    12167.74    116.00 o 
   3   7   8     3082.68     3162.97     57.14 o 
   4   7   8      882.52      860.62     51.69 o 
   5   7   8      683.83      683.69     53.43 o 
   6   7   8     2560.90     2528.01     54.43 o 
   7   7   8     2972.19     3011.83     56.23 o 
   8   7   8      416.18      437.90     52.90 o 
   9   7   8      419.06      518.40     54.75 o 
  10   7   8      876.53      913.89     52.71 o 
  11   7   8      222.03      237.60     44.63 o 
  12   7   8      395.54      504.87     40.80 o 
  13   7   8       79.55       28.92     39.54 o 
  14   7   8     1257.96     1344.05     58.68 o 
  15   7   8     1763.93     1708.94     44.84 o 
  16   7   8       67.22       66.73     53.47 o 
  17   7   8       69.51      130.91     39.39 o 
   0   8   8     4798.01     4595.40     81.94 o 
   1   8   8     7257.81     7303.31    103.27 o 
   2   8   8     1494.62     1592.17     63.50 o 
   3   8   8        2.89       -9.08     56.71 o 
   4   8   8      137.32      115.50     58.46 o 
   5   8   8     2112.80     2141.68     56.47 o 
   6   8   8    13229.74    13381.10    149.03 o 
   7   8   8     4603.86     4564.69     58.70 o 
   8   8   8     6334.65     6559.75     79.91 o 
   9   8   8        4.93       -2.01     51.51 o 
  10   8   8      219.54      194.74     52.02 o 
  11   8   8     2783.59     2803.74     49.75 o 
  12   8   8     3733.17     3878.23     52.22 o 
  13   8   8        2.28      -53.32     53.32 o 
  14   8   8     2806.16     2800.89     60.09 o 
  15   8   8     1317.84     1307.90     45.18 o 
  16   8   8        4.40      128.98     47.48 o 
  17   8   8      675.92      515.88     46.88 o 
   1   9   8      182.62      201.55     60.06 o 
   2   9   8     1682.16     1685.99     62.42 o 
   3   9   8      117.30      145.94     58.88 o 
   4   9   8      856.66      825.78     57.10 o 
   5   9   8     1028.85     1048.60     57.06 o 
   6   9   8     1381.87     1389.92     51.06 o 
   7   9   8      365.87      377.65     48.65 o 
   8   9   8      177.77      200.19     45.80 o 
   9   9   8     6265.85     6269.18     70.91 o 
  10   9   8      875.09      897.28     45.37 o 
  11   9   8      158.26      100.18     43.31 o 
  12   9   8      254.28      305.12     47.98 o 
  13   9   8     2783.06     2638.43     72.74 o 
  14   9   8       25.49       83.75     48.17 o 
  15   9   8       95.62      120.09     48.66 o 
  16   9   8      231.05      198.49     46.99 o 
   0  10   8     1216.14     1167.60     86.64 o 
   1  10   8       39.42       27.44     53.16 o 
   2  10   8     1444.64     1441.99     61.28 o 
   3  10   8      617.28      606.84     60.73 o 
   4  10   8     1226.03     1255.86     59.38 o 
   5  10   8      190.40      138.62     54.55 o 
   6  10   8     2572.61     2524.37     51.81 o 
   7  10   8      432.79      440.69     45.45 o 
   8  10   8      215.32      129.29     48.04 o 
   9  10   8       47.88      -10.40     45.92 o 
  10  10   8       55.23       90.40     45.20 o 
  11  10   8      255.87      209.52     52.78 o 
  12  10   8     1659.99     1854.28     57.14 o 
  13  10   8        0.39      -13.58     46.05 o 
  14  10   8      349.80      271.50     44.41 o 
  15  10   8       20.94       92.36     44.75 o 
   1  11   8      104.76       82.28     57.99 o 
   2  11   8      356.39      373.21     58.20 o 
   3  11   8      439.04      473.51     57.66 o 
   4  11   8     2027.55     2094.99     57.36 o 
   5  11   8     1470.93     1408.71     50.68 o 
   6  11   8      153.58      131.98     48.88 o 
   7  11   8      284.71      271.39     48.89 o 
   8  11   8     2090.62     2147.90     47.79 o 
   9  11   8     5635.84     5607.12     51.24 o 
  10  11   8      215.00      141.96     53.52 o 
  11  11   8       47.86       22.36     49.15 o 
  12  11   8     1285.41     1338.29     52.32 o 
  13  11   8     1467.22     1398.12     53.22 o 
  14  11   8      468.80      492.97     45.02 o 
   0  12   8       19.98       25.28     80.29 o 
   1  12   8     1274.59     1344.34     59.00 o 
   2  12   8     1935.62     1996.41     54.46 o 
   3  12   8       64.39       87.16     51.55 o 
   4  12   8     6074.42     6371.92     63.81 o 
   5  12   8     1921.35     1766.86     55.79 o 
   6  12   8       88.40       62.69     44.22 o 
   7  12   8      448.12      444.49     48.01 o 
   8  12   8      185.99      142.79     58.61 o 
   9  12   8      523.55      510.96     53.81 o 
  10  12   8     4106.71     4355.82     79.40 o 
  11  12   8     1215.42     1107.16     49.54 o 
  12  12   8        3.15      -19.33     44.25 o 
  13  12   8      204.91      139.52     45.57 o 
   1  13   8      491.83      488.96     61.85 o 
   2  13   8      222.03      190.76     65.63 o 
   3  13   8      533.49      532.77     54.37 o 
   4  13   8       99.58       96.75     50.84 o 
   5  13   8      687.51      778.55     58.37 o 
   6  13   8       39.53        4.65     60.22 o 
   7  13   8     1396.64     1420.63     52.07 o 
   8  13   8      261.92      274.08     52.51 o 
   9  13   8        4.17       14.50     54.27 o 
  10  13   8        9.00       26.60     52.40 o 
  11  13   8       18.05       20.91     48.02 o 
  12  13   8       61.93       13.51     44.45 o 
   0  14   8        1.57      -55.38    121.51 o 
   1  14   8       30.29       20.84     85.72 o 
   2  14   8     1213.78     1321.85     84.34 o 
   3  14   8      223.60      234.72     65.96 o 
   4  14   8     1553.91     1454.51     69.06 o 
   5  14   8      408.13      403.10     65.70 o 
   6  14   8      306.53      375.59     64.49 o 
   7  14   8      333.22      323.05     54.59 o 
   8  14   8     1179.44     1153.47     50.10 o 
   9  14   8        4.54      -14.95     47.94 o 
  10  14   8     1166.42     1072.51     51.56 o 
   1  15   8      362.53      470.71     87.53 o 
   2  15   8      735.00      686.55     87.33 o 
   3  15   8     1733.93     1757.14     85.01 o 
   4  15   8       62.55       61.13     64.80 o 
   5  15   8       18.05       24.91     60.53 o 
   6  15   8      118.06      100.82     65.94 o 
   7  15   8      333.63      345.58     65.69 o 
   8  15   8      120.88       61.75     44.39 o 
   0  16   8     4290.48     3916.00    128.27 o 
   1  16   8      832.56      828.85     83.70 o 
   2  16   8      270.69      257.90     86.12 o 
   3  16   8      281.03      189.71     84.43 o 
   4  16   8       17.69       21.67     83.24 o 
   5  16   8      193.60      140.30     62.65 o 
   1   1   9    19129.49    19326.29    221.02 o 
   2   1   9    12936.80    13010.50    230.87 o 
   3   1   9       89.59       -5.46     40.37 o 
   4   1   9      268.37      224.87     39.52 o 
   5   1   9     5822.91     5388.36     98.20 o 
   6   1   9     8832.44     9187.87     94.24 o 
   7   1   9     7816.79     8221.46    125.81 o 
   8   1   9     1717.10     1851.39     48.94 o 
   9   1   9      150.26      123.84     52.74 o 
  10   1   9      654.64      539.53     45.99 o 
  11   1   9     4269.90     4199.20     89.09 o 
  12   1   9       40.58       46.56     46.13 o 
  13   1   9     4173.88     3869.72     80.20 o 
  14   1   9      591.14      581.50     44.92 o 
  15   1   9      203.07      135.14     37.26 o 
  16   1   9      381.66      523.99     57.41 o 
  17   1   9     1075.25      956.76     47.46 o 
  18   1   9      194.46      184.27     42.85 o 
  19   1   9     1685.35     1489.05     59.87 o 
   0   2   9    64367.48    61307.36    747.87 o 
   1   2   9     9567.75     8931.18    163.46 o 
   2   2   9     5785.03     4731.99     70.77 o 
   3   2   9     2186.91     1942.46     42.94 o 
   4   2   9    11806.03    10418.47    139.23 o 
   5   2   9     6811.83     6416.26     92.26 o 
   6   2   9     5839.24     5905.40     94.69 o 
   7   2   9     4471.89     4627.38     94.56 o 
   8   2   9     2533.51     2349.25     55.55 o 
   9   2   9     2254.93     2156.84     56.61 o 
  10   2   9     6881.47     6630.54     89.27 o 
  11   2   9     5563.66     5450.81    100.80 o 
  12   2   9      515.95      448.84     43.99 o 
  13   2   9      121.22      102.33     43.97 o 
  14   2   9     1499.45     1498.44     49.50 o 
  15   2   9      468.42      559.22     42.64 o 
  16   2   9     1928.48     1962.86     46.16 o 
  17   2   9     1705.26     1662.02     61.21 o 
  18   2   9      379.41      317.73     53.94 o 
   1   3   9        6.76       40.84     39.40 o 
   2   3   9      519.49      458.58     44.63 o 
   3   3   9     3875.25     3531.97     51.58 o 
   4   3   9     1050.51      935.42     41.65 o 
   5   3   9     4542.12     4648.59     59.00 o 
   6   3   9      241.45      312.76     57.19 o 
   7   3   9     1152.67     1135.19     54.62 o 
   8   3   9    11547.47    11412.92    109.67 o 
   9   3   9    13339.84    13948.18    137.12 o 
  10   3   9     5690.81     5569.63     88.51 o 
  11   3   9     2378.40     2384.69     53.68 o 
  12   3   9      857.14      909.76     42.06 o 
  13   3   9       10.47      -15.41     43.63 o 
  14   3   9     1765.75     1811.62     55.08 o 
  15   3   9     1891.01     1767.93     46.10 o 
  16   3   9       21.43      -59.37     59.37 o 
  17   3   9      619.26      748.94     81.18 o 
  18   3   9      555.43      406.41     47.82 o 
   0   4   9     4939.37     4256.55     58.22 o 
   1   4   9      560.48      536.33     46.04 o 
   2   4   9      351.17      291.52     48.71 o 
   3   4   9       39.77      184.56     45.89 o 
   4   4   9     7096.09     6401.18     86.17 o 
   5   4   9      501.18      462.72     49.03 o 
   6   4   9       29.46       65.86     51.26 o 
   7   4   9       82.54       20.73     55.71 o 
   8   4   9     4735.92     4817.65    101.54 o 
   9   4   9      150.28      136.01     53.46 o 
  10   4   9     2007.56     2055.98     47.43 o 
  11   4   9      331.92      310.43     48.39 o 
  12   4   9       16.49       49.30     50.15 o 
  13   4   9      148.92       88.36     47.36 o 
  14   4   9        1.14      -31.07     50.28 o 
  15   4   9      537.14      554.95     49.72 o 
  16   4   9      335.25      427.65     51.41 o 
  17   4   9       36.85       26.65     50.88 o 
  18   4   9       81.14       71.62     42.99 o 
   1   5   9     3185.25     3108.23     57.37 o 
   2   5   9       60.50      -14.24     52.30 o 
   3   5   9     4340.73     4085.99     58.16 o 
   4   5   9     4977.23     4991.42     72.24 o 
   5   5   9      809.12      727.47     54.52 o 
   6   5   9     2428.21     2509.40     55.19 o 
   7   5   9      557.05      560.80     55.39 o 
   8   5   9      800.11      782.19     51.48 o 
   9   5   9      796.66      822.53     50.48 o 
  10   5   9      350.80      452.13     47.18 o 
  11   5   9     1943.04     1949.90     61.66 o 
  12   5   9      890.35      894.14     44.62 o 
  13   5   9       97.63       79.18     42.02 o 
  14   5   9     1539.68     1541.41     43.93 o 
  15   5   9     2704.93     2813.67     64.87 o 
  16   5   9       45.96      100.37     74.71 o 
  17   5   9     2132.94     1854.14     59.94 o 
  18   5   9     1841.15     1398.12     78.59 o 
   0   6   9      561.24      558.89     74.03 o 
   1   6   9     3809.12     3732.36     56.94 o 
   2   6   9      913.63      907.56     52.41 o 
   3   6   9      125.00       45.66     63.18 o 
   4   6   9      511.83      571.54     59.55 o 
   5   6   9     5914.83     5919.96     69.97 o 
   6   6   9     6376.71     6516.72     74.24 o 
   7   6   9      261.05      284.27     48.97 o 
   8   6   9      835.96      767.93     50.80 o 
   9   6   9      136.78      129.97     47.36 o 
  10   6   9     2368.67     2369.98     52.62 o 
  11   6   9      269.34      197.00     52.36 o 
  12   6   9     2340.31     2319.46     43.06 o 
  13   6   9      179.70      146.26     45.58 o 
  14   6   9      301.43      258.25     77.17 o 
  15   6   9       79.81       74.42     47.29 o 
  16   6   9     2574.71     2507.48     52.99 o 
  17   6   9      524.86      476.60     48.13 o 
   1   7   9    13730.36    14632.07     82.26 o 
   2   7   9     8185.49     8605.52     99.70 o 
   3   7   9      169.87      202.30     61.81 o 
   4   7   9     1230.30     1340.34     58.77 o 
   5   7   9     5948.87     6341.13     61.93 o 
   6   7   9       93.09      128.53     53.17 o 
   7   7   9     3570.84     3855.84     58.30 o 
   8   7   9      822.82      863.84     56.33 o 
   9   7   9     1028.39      986.19     48.07 o 
  10   7   9      480.52      487.72     52.90 o 
  11   7   9     1924.06     1920.32     51.25 o 
  12   7   9      135.32      225.54     43.99 o 
  13   7   9     2818.12     2796.88     45.63 o 
  14   7   9      300.06      329.10     45.94 o 
  15   7   9      719.28      644.16     43.07 o 
  16   7   9        6.37      -48.63     48.63 o 
  17   7   9      194.80      172.98     44.00 o 
   0   8   9     1510.45     1582.76     78.81 o 
   1   8   9     1507.81     1614.88     53.32 o 
   2   8   9      186.40      186.48     57.89 o 
   3   8   9      542.35      541.44     58.94 o 
   4   8   9     1108.58     1076.82     53.80 o 
   5   8   9     1967.95     1926.07     49.99 o 
   6   8   9     1657.16     1676.48     48.89 o 
   7   8   9      877.35     1070.41     52.06 o 
   8   8   9        0.24       54.90     46.77 o 
   9   8   9        4.00      -15.10     49.08 o 
  10   8   9      483.93      546.28     51.87 o 
  11   8   9      309.00      367.87     42.02 o 
  12   8   9      352.68      403.72     40.44 o 
  13   8   9      501.98      441.63     48.53 o 
  14   8   9       80.76      109.18     48.87 o 
  15   8   9      195.33      178.83     47.06 o 
  16   8   9      107.09       97.28     47.04 o 
   1   9   9     1583.36     1447.35     54.24 o 
   2   9   9     1495.79     1571.18     58.09 o 
   3   9   9       54.03       40.33     55.35 o 
   4   9   9     1622.95     1671.93     57.76 o 
   5   9   9     4088.44     4474.21     57.89 o 
   6   9   9      217.76      194.51     52.41 o 
   7   9   9     6915.74     7155.62     69.63 o 
   8   9   9      511.28      448.61     46.28 o 
   9   9   9      304.16      259.63     42.50 o 
  10   9   9      647.39      702.98     41.86 o 
  11   9   9     1579.12     1461.95     48.40 o 
  12   9   9      424.50      427.51     56.69 o 
  13   9   9     2320.78     2304.59     68.80 o 
  14   9   9     1950.72     1861.36     49.19 o 
  15   9   9       35.74       42.68     42.98 o 
   0  10   9     1374.82     1561.56     89.25 o 
   1  10   9       43.23       92.61     52.12 o 
   2  10   9      173.50      159.77     53.67 o 
   3  10   9       24.47       28.21     57.49 o 
   4  10   9     3445.55     3536.17     53.01 o 
   5  10   9     1841.09     1886.36     47.11 o 
   6  10   9     1361.67     1412.50     50.87 o 
   7  10   9       77.65       18.00     43.29 o 
   8  10   9      106.68      116.57     46.08 o 
   9  10   9        1.44      -38.75     38.75 o 
  10  10   9      555.33      493.05     36.66 o 
  11  10   9     3870.50     3647.78     50.92 o 
  12  10   9     1666.65     1754.82     56.26 o 
  13  10   9       22.73      -25.43     52.39 o 
  14  10   9      238.56      210.91     47.74 o 
  15  10   9      683.64      585.23     49.38 o 
   1  11   9     2229.95     2196.81     55.04 o 
   2  11   9     2017.30     2043.52     53.14 o 
   3  11   9     3017.33     3124.31     54.66 o 
   4  11   9     1396.46     1381.32     55.45 o 
   5  11   9      170.03      195.95     47.48 o 
   6  11   9     1446.00     1327.11     46.22 o 
   7  11   9      556.13      568.56     46.64 o 
   8  11   9      882.58      846.06     47.50 o 
   9  11   9       18.09      103.02     54.56 o 
  10  11   9      469.84      539.47     47.63 o 
  11  11   9      820.51      838.08     46.92 o 
  12  11   9      207.10      221.35     46.68 o 
  13  11   9      117.53       62.21     47.27 o 
  14  11   9        1.83      -23.64     52.14 o 
   0  12   9     2166.68     2109.36     74.66 o 
   1  12   9      498.54      532.75     53.67 o 
   2  12   9      118.04       27.02     51.38 o 
   3  12   9       10.99       -4.86     48.79 o 
   4  12   9      210.90      318.45     51.95 o 
   5  12   9       27.56      -13.20     51.47 o 
   6  12   9      238.65      223.51     44.47 o 
   7  12   9     2700.05     2522.80     57.03 o 
   8  12   9      221.89       95.30     49.72 o 
   9  12   9     1127.36     1184.30     55.70 o 
  10  12   9       73.01      117.27     49.67 o 
  11  12   9      490.00      390.11     46.77 o 
  12  12   9       30.43       75.98     46.35 o 
   1  13   9        5.52       -7.41     52.04 o 
   2  13   9     3276.58     3168.88     63.52 o 
   3  13   9     4172.07     4371.10     68.91 o 
   4  13   9     1426.59     1543.89     58.03 o 
   5  13   9      866.59      928.96     59.51 o 
   6  13   9      778.57      755.77     57.99 o 
   7  13   9      108.07      119.99     51.03 o 
   8  13   9     1019.79      980.78     48.66 o 
   9  13   9     3618.98     3537.92     51.97 o 
  10  13   9        3.51        6.27     48.20 o 
  11  13   9      503.67      390.33     48.07 o 
   0  14   9      516.01      375.47    132.78 o 
   1  14   9      934.02      792.71     83.13 o 
   2  14   9      525.18      500.31     71.09 o 
   3  14   9      125.09      135.75     66.09 o 
   4  14   9       61.35       68.01     60.59 o 
   5  14   9      363.06      408.56     55.80 o 
   6  14   9      915.74      933.46     57.43 o 
   7  14   9      216.81      290.33     52.08 o 
   8  14   9        6.17       -1.95     43.90 o 
   9  14   9       34.07       17.01     44.80 o 
   1  15   9     2037.36     2015.81     89.20 o 
   2  15   9       73.62      115.54     76.02 o 
   3  15   9     1071.82      993.34     81.44 o 
   4  15   9       14.10       33.29     61.30 o 
   5  15   9      503.75      549.78     58.89 o 
   6  15   9       39.72       35.43     54.91 o 
   7  15   9      784.61      786.89     60.23 o 
   0  16   9       98.70      151.52     98.56 o 
   1  16   9      336.43      290.76     81.00 o 
   2  16   9       86.88       74.06     75.04 o 
   3  16   9       56.68       36.11     73.94 o 
   0   0  10    42752.98    42419.84    224.55 o 
   1   0  10     2004.42     2093.26     51.77 o 
   2   0  10    33050.21    31265.25    964.19 o 
   3   0  10      147.16       57.29     59.31 o 
   4   0  10     5711.82     5678.68    188.54 o 
   5   0  10      318.81      296.91     64.43 o 
   6   0  10    14277.61    13648.07     71.25 o 
   7   0  10     8261.36     8762.11    115.54 o 
   8   0  10     8824.11     9915.37    200.47 o 
   9   0  10     4905.23     4960.60     75.00 o 
  10   0  10     1274.92     1433.29     64.19 o 
  11   0  10    18741.29    17856.98    491.23 o 
  12   0  10     6415.18     6752.26    105.07 o 
  13   0  10      304.16      368.30     64.40 o 
  14   0  10     2011.78     2082.67     64.61 o 
  15   0  10      469.28      552.57     71.86 o 
  16   0  10      428.64      474.71     70.74 o 
  17   0  10       69.21       60.12     89.90 o 
  18   0  10     1046.86      819.91     70.88 o 
   1   1  10     5117.31     4671.67     44.97 o 
   2   1  10      585.55      569.00     44.36 o 
   3   1  10     8708.12     7910.41    120.15 o 
   4   1  10     2204.08     2093.80     54.32 o 
   5   1  10      880.42      901.51     50.87 o 
   6   1  10      799.39      834.54     52.53 o 
   7   1  10     3437.48     3529.38     56.56 o 
   8   1  10     1368.11     1592.27     51.66 o 
   9   1  10     3881.32     3897.39     61.54 o 
  10   1  10      230.73      237.39     49.99 o 
  11   1  10     1076.05      919.73     49.60 o 
  12   1  10     1709.34     1585.17     49.47 o 
  13   1  10     2956.10     2676.96     45.96 o 
  14   1  10      163.55      154.63     47.44 o 
  15   1  10      546.02      475.42     50.13 o 
  16   1  10     1115.69     1073.04     45.95 o 
  17   1  10       35.00       96.79     47.40 o 
  18   1  10      968.84      814.13     78.41 o 
   0   2  10     5014.14     4283.90     59.42 o 
   1   2  10     3063.42     2892.29     41.46 o 
   2   2  10       12.55       10.26     45.71 o 
   3   2  10     5804.00     5851.78     94.52 o 
   4   2  10      212.53       85.25     48.67 o 
   5   2  10      666.90      719.68     48.86 o 
   6   2  10     3358.87     3562.39     48.90 o 
   7   2  10     1220.42     1170.37     57.61 o 
   8   2  10    11504.83    12048.31    196.25 o 
   9   2  10       86.94       86.73     48.86 o 
  10   2  10     4145.34     4079.34     61.83 o 
  11   2  10       65.91      -53.03     53.03 o 
  12   2  10       23.87       10.39     39.75 o 
  13   2  10     1750.81     1805.14     46.44 o 
  14   2  10     3313.73     3190.66     70.73 o 
  15   2  10      242.11      185.80     49.43 o 
  16   2  10      274.43      388.86     58.38 o 
  17   2  10      332.96      294.29     45.33 o 
  18   2  10     1437.84     1224.96     46.18 o 
   1   3  10     1596.53     1532.35     53.20 o 
   2   3  10      372.37      428.01     55.45 o 
   3   3  10     9089.85     8714.05     97.97 o 
   4   3  10      585.50      687.85     54.81 o 
   5   3  10      233.73      220.43     46.76 o 
   6   3  10       67.36      165.83     47.44 o 
   7   3  10     5547.17     5713.98     95.91 o 
   8   3  10       33.00      -40.55     57.17 o 
   9   3  10     3186.10     3154.58     64.29 o 
  10   3  10      312.64      429.16     49.46 o 
  11   3  10      511.73      493.34     49.35 o 
  12   3  10      509.45      563.39     44.26 o 
  13   3  10     2871.97     2714.66     50.83 o 
  14   3  10     1100.06     1088.36     54.18 o 
  15   3  10       13.78       51.93     55.70 o 
  16   3  10        1.50      -29.11     59.24 o 
  17   3  10     1752.47     1585.43     44.24 o 
  18   3  10       78.91       98.82     44.39 o 
   0   4  10      155.73      167.51     73.32 o 
   1   4  10     5957.49     6097.75     80.66 o 
   2   4  10     6959.93     7325.19    105.63 o 
   3   4  10     4075.51     4088.59     68.06 o 
   4   4  10     1958.30     1746.94     55.53 o 
   5   4  10    10566.69    11504.22    112.98 o 
   6   4  10     2045.25     2167.02     57.11 o 
   7   4  10      992.50     1024.81     54.90 o 
   8   4  10     2365.55     2543.06     52.77 o 
   9   4  10       49.88       11.95     45.58 o 
  10   4  10     4981.08     5171.46     99.95 o 
  11   4  10      640.93      709.67     46.21 o 
  12   4  10      180.48      143.25     43.09 o 
  13   4  10     1701.26     1750.30     43.60 o 
  14   4  10       37.35       74.76     40.42 o 
  15   4  10      626.41      597.55     50.71 o 
  16   4  10     2405.35     2223.16     58.69 o 
  17   4  10     3372.62     2979.66     57.60 o 
   1   5  10     5304.71     5332.03     74.77 o 
   2   5  10      220.49      111.17     59.50 o 
   3   5  10     5963.47     5986.39     75.51 o 
   4   5  10     3705.06     3570.95     62.14 o 
   5   5  10        3.58      -31.11     55.57 o 
   6   5  10       37.03       -7.25     49.87 o 
   7   5  10       30.70      -22.31     46.53 o 
   8   5  10       37.35       51.36     49.70 o 
   9   5  10      180.59      207.09     67.32 o 
  10   5  10       62.62      155.65     51.63 o 
  11   5  10        1.02      -44.49     44.49 o 
  12   5  10      701.20      761.73     44.86 o 
  13   5  10      155.80       22.03     42.85 o 
  14   5  10      743.79      751.94     60.27 o 
  15   5  10      816.37      860.83     70.53 o 
  16   5  10       36.08      -47.44     47.44 o 
  17   5  10       20.34       54.12     50.30 o 
   0   6  10     3422.80     3722.06     82.95 o 
   1   6  10      818.52      918.32     51.50 o 
   2   6  10    10597.95    11403.64    152.05 o 
   3   6  10      337.60      306.13     58.70 o 
   4   6  10     3905.62     4000.87     77.98 o 
   5   6  10      138.34      168.65     51.89 o 
   6   6  10      881.21     1022.31     49.44 o 
   7   6  10     2294.90     2298.20     51.75 o 
   8   6  10     1085.47     1080.39     45.90 o 
   9   6  10       78.28       10.81     49.29 o 
  10   6  10     3383.58     3548.32     69.97 o 
  11   6  10      252.75      268.88     45.02 o 
  12   6  10     2595.86     2612.27     62.26 o 
  13   6  10      948.63      996.57     42.66 o 
  14   6  10       91.49      108.48     65.21 o 
  15   6  10        0.28      -44.61     44.61 o 
  16   6  10     1459.82     1425.84     42.44 o 
  17   6  10      348.09      417.54     68.09 o 
   1   7  10     3662.00     3997.47     58.00 o 
   2   7  10     1123.23     1150.88     58.11 o 
   3   7  10     6102.84     6035.96     80.44 o 
   4   7  10       16.35       81.68     50.71 o 
   5   7  10      980.34     1058.91     50.77 o 
   6   7  10      720.49      703.26     44.47 o 
   7   7  10     5538.32     5889.18     56.02 o 
   8   7  10     2014.90     2004.86     48.56 o 
   9   7  10       76.33       96.38     44.91 o 
  10   7  10     1388.20     1335.39     48.51 o 
  11   7  10      101.18      191.79     46.49 o 
  12   7  10        9.75      -20.32     44.31 o 
  13   7  10      638.72      570.89     53.91 o 
  14   7  10     1922.50     1864.14     46.49 o 
  15   7  10     1017.43      855.31     45.83 o 
  16   7  10       50.57        7.21     45.11 o 
   0   8  10     7345.74     7592.60    122.90 o 
   1   8  10     1020.28     1103.67     56.06 o 
   2   8  10       45.49        7.07     45.74 o 
   3   8  10      278.55      381.77     55.09 o 
   4   8  10     1701.64     1720.74     53.53 o 
   5   8  10     3229.16     3261.82     57.08 o 
   6   8  10     3739.86     3653.00     57.90 o 
   7   8  10     1683.74     1735.47     45.91 o 
   8   8  10     1361.54     1434.37     47.96 o 
   9   8  10      510.88      651.30     41.28 o 
  10   8  10     1345.17     1331.41     44.98 o 
  11   8  10     1910.72     1929.78     47.11 o 
  12   8  10     3187.90     3393.66     64.17 o 
  13   8  10        1.18       71.81     54.96 o 
  14   8  10      851.16      816.65     45.92 o 
  15   8  10     1004.74     1002.68     46.82 o 
  16   8  10       19.84       26.07     45.67 o 
   1   9  10      774.89      854.73     50.10 o 
   2   9  10     2123.05     2167.37     57.44 o 
   3   9  10       41.25       93.66     50.36 o 
   4   9  10      219.02      237.45     52.32 o 
   5   9  10     1624.72     1697.75     50.52 o 
   6   9  10     1420.34     1402.20     48.28 o 
   7   9  10        2.45       54.07     47.83 o 
   8   9  10      420.09      384.62     46.62 o 
   9   9  10      426.51      493.36     43.70 o 
  10   9  10      161.01      158.58     38.33 o 
  11   9  10        6.45      -33.66     50.72 o 
  12   9  10      186.94      238.12     55.09 o 
  13   9  10     1319.51     1357.18     54.54 o 
  14   9  10       24.45        9.88     45.50 o 
  15   9  10       45.89       65.07     46.29 o 
   0  10  10     4504.75     4538.85     86.39 o 
   1  10  10       72.46      107.67     47.79 o 
   2  10  10     1817.39     1710.91     49.45 o 
   3  10  10       11.19       20.09     55.90 o 
   4  10  10      721.94      666.37     44.63 o 
   5  10  10       14.74       -7.28     43.09 o 
   6  10  10      724.72      811.55     45.01 o 
   7  10  10      896.77      900.42     45.57 o 
   8  10  10      194.41      110.16     46.62 o 
   9  10  10       91.73      133.35     41.21 o 
  10  10  10       11.01        6.58     52.70 o 
  11  10  10       53.93      131.06     47.11 o 
  12  10  10     1470.08     1379.15     51.27 o 
  13  10  10        0.30       84.84     45.22 o 
  14  10  10      426.47      510.61     42.24 o 
   1  11  10        3.01       34.67     48.68 o 
   2  11  10     3395.31     3330.35     53.45 o 
   3  11  10      537.33      591.14     49.65 o 
   4  11  10      463.72      369.17     49.09 o 
   5  11  10      689.84      704.14     48.94 o 
   6  11  10        8.03      -42.73     42.82 o 
   7  11  10     1078.70     1104.42     43.45 o 
   8  11  10     1296.07     1356.62     49.84 o 
   9  11  10     2753.56     2804.92     61.43 o 
  10  11  10      699.00      700.22     52.42 o 
  11  11  10       16.21      -19.41     50.22 o 
  12  11  10       13.16       35.48     45.06 o 
  13  11  10      951.82      810.36     39.67 o 
   0  12  10       97.25       98.20     71.70 o 
   1  12  10     2115.56     2112.48     52.85 o 
   2  12  10     2200.05     2163.03     50.20 o 
   3  12  10       43.47        6.64     44.76 o 
   4  12  10     1523.41     1415.92     47.11 o 
   5  12  10     2090.17     2213.02     56.34 o 
   6  12  10        8.76      -13.23     55.94 o 
   7  12  10      400.86      393.48     50.46 o 
   8  12  10      306.34      414.43     51.28 o 
   9  12  10      452.88      532.50     51.47 o 
  10  12  10     1249.64     1162.04     48.88 o 
  11  12  10      894.16      893.98     47.16 o 
  12  12  10      223.34      165.45     42.46 o 
   1  13  10      237.98      256.03     57.59 o 
   2  13  10        2.42        5.80     56.65 o 
   3  13  10      161.14       76.42     52.36 o 
   4  13  10       39.81      -52.80     52.80 o 
   5  13  10      429.46      411.37     55.23 o 
   6  13  10      667.10      699.57     54.20 o 
   7  13  10      488.33      428.81     52.29 o 
   8  13  10      231.95      337.28     46.43 o 
   9  13  10        5.28       15.54     44.51 o 
  10  13  10       29.98       15.34     45.69 o 
   0  14  10      170.87      181.33     85.17 o 
   1  14  10      122.90      132.10     61.82 o 
   2  14  10     1039.48     1060.26     61.33 o 
   3  14  10       11.61       27.74     52.94 o 
   4  14  10     1463.19     1522.97     55.72 o 
   5  14  10        1.65      -15.83     51.82 o 
   6  14  10      204.82      176.83     49.50 o 
   7  14  10      246.05      263.22     50.60 o 
   8  14  10      472.89      440.98     47.28 o 
   1  15  10      688.68      564.35     76.39 o 
   2  15  10      539.32      430.41     71.65 o 
   3  15  10     1268.57     1161.92     65.73 o 
   4  15  10      451.18      451.36     57.15 o 
   5  15  10        0.62        0.53     54.51 o 
   1   1  11     7988.97     8184.54     97.85 o 
   2   1  11    10160.03    10111.02    139.72 o 
   3   1  11     1199.10     1531.30     57.81 o 
   4   1  11     3110.44     3344.92     50.24 o 
   5   1  11     3488.70     3534.64     56.17 o 
   6   1  11      474.57      523.54     44.65 o 
   7   1  11     8924.36     8563.13    125.20 o 
   8   1  11     4841.55     4979.58     98.76 o 
   9   1  11      281.96      195.75     49.72 o 
  10   1  11      105.83       87.19     46.40 o 
  11   1  11      484.42      645.15     54.72 o 
  12   1  11      714.01      752.03     42.06 o 
  13   1  11     7835.66     7718.95    114.87 o 
  14   1  11       30.36      136.63     44.06 o 
  15   1  11     2960.02     2825.05     79.74 o 
  16   1  11       77.53       83.45     43.87 o 
  17   1  11        9.09      -15.18     41.75 o 
   0   2  11     6496.78     6357.53    126.05 o 
   1   2  11       42.13       52.61     47.91 o 
   2   2  11     1136.11     1270.69     57.42 o 
   3   2  11      603.23      501.46     50.02 o 
   4   2  11     2465.82     2631.30     58.14 o 
   5   2  11        9.77       28.28     49.25 o 
   6   2  11     8883.40     9215.00    116.42 o 
   7   2  11      406.46      463.23     49.86 o 
   8   2  11      144.35      204.72     55.72 o 
   9   2  11       35.51       35.63     51.73 o 
  10   2  11     5344.77     5152.13     48.98 o 
  11   2  11      242.75      229.41     45.26 o 
  12   2  11     3774.81     3663.59     78.87 o 
  13   2  11       22.98      142.15     39.72 o 
  14   2  11        2.33      -42.02     42.02 o 
  15   2  11      519.01      455.91     44.29 o 
  16   2  11     1576.63     1410.19     59.75 o 
  17   2  11     1323.10     1247.35     67.10 o 
   1   3  11      690.94      783.25     49.67 o 
   2   3  11     2796.00     2993.38     62.82 o 
   3   3  11     4044.74     3902.90     64.46 o 
   4   3  11     3047.78     3233.61     53.65 o 
   5   3  11    11005.63    11570.15     82.97 o 
   6   3  11        1.75       74.61     52.32 o 
   7   3  11      833.03      858.63     44.35 o 
   8   3  11     2848.01     2872.87     63.95 o 
   9   3  11     2238.43     2415.42     56.21 o 
  10   3  11     1538.40     1683.44     48.34 o 
  11   3  11      320.72      420.34     51.00 o 
  12   3  11     1265.13     1332.41     46.71 o 
  13   3  11     1827.33     1728.81     52.75 o 
  14   3  11     2560.66     2423.12     51.45 o 
  15   3  11     2140.51     2220.35     58.52 o 
  16   3  11        4.45       24.31     63.33 o 
  17   3  11      118.96      107.12     54.39 o 
   0   4  11       18.60       49.42     71.79 o 
   1   4  11     2158.78     2143.02     48.70 o 
   2   4  11     2351.71     2303.65     52.84 o 
   3   4  11      599.97      674.01     53.57 o 
   4   4  11     1146.56      987.49     50.15 o 
   5   4  11      160.14      200.66     46.76 o 
   6   4  11      360.48      294.96     44.33 o 
   7   4  11        6.36      -37.28     52.79 o 
   8   4  11      274.67      240.92     51.89 o 
   9   4  11      180.59      142.61     48.17 o 
  10   4  11      154.49       91.24     43.82 o 
  11   4  11      850.17      815.82     48.01 o 
  12   4  11        1.29        7.96     44.26 o 
  13   4  11       69.34       68.00     40.08 o 
  14   4  11       12.11        2.05     55.38 o 
  15   4  11      109.48       34.44     44.59 o 
  16   4  11       40.94       49.30     44.93 o 
  17   4  11        4.34       64.78     42.61 o 
   1   5  11      433.29      426.42     48.61 o 
   2   5  11     1758.09     1876.30     59.62 o 
   3   5  11    17903.17    18986.18    110.27 o 
   4   5  11     2044.65     1948.74     45.08 o 
   5   5  11     1950.99     1871.79     52.76 o 
   6   5  11     1323.48     1355.70     49.16 o 
   7   5  11      241.79      221.99     44.10 o 
   8   5  11     2490.93     2796.17     69.30 o 
   9   5  11      130.96      167.52     44.23 o 
  10   5  11      481.24      518.10     44.30 o 
  11   5  11     4166.39     4231.70     79.33 o 
  12   5  11      903.24      978.55     56.08 o 
  13   5  11      344.68      375.50     51.49 o 
  14   5  11     2343.56     2269.42     61.79 o 
  15   5  11     1985.90     1844.56     45.59 o 
  16   5  11       36.09      112.23     47.95 o 
  17   5  11     1089.80      866.02     55.91 o 
   0   6  11     8274.65     8733.86    111.44 o 
   1   6  11     2732.92     2774.55     53.63 o 
   2   6  11     1780.21     1658.07     50.86 o 
   3   6  11      355.89      381.90     56.78 o 
   4   6  11     1220.97     1175.55     51.69 o 
   5   6  11      825.11      839.51     50.92 o 
   6   6  11     3939.88     4147.39     52.59 o 
   7   6  11       16.24       73.36     41.66 o 
   8   6  11      317.89      300.57     43.13 o 
   9   6  11       71.46       -1.85     42.61 o 
  10   6  11     1713.08     1697.40     41.46 o 
  11   6  11      716.85      898.34     46.66 o 
  12   6  11      795.44      807.21     48.49 o 
  13   6  11      222.13      193.86     46.43 o 
  14   6  11      707.92      669.56     43.34 o 
  15   6  11      129.41      133.18     44.91 o 
  16   6  11     1587.51     1389.81     45.34 o 
   1   7  11     3075.18     3376.59     64.14 o 
   2   7  11      302.29      221.26     46.04 o 
   3   7  11     3668.51     3804.12     57.82 o 
   4   7  11      689.16      693.74     52.14 o 
   5   7  11     5935.88     6085.82    122.94 o 
   6   7  11       10.19      -47.97     47.97 o 
   7   7  11      263.35      269.91     41.11 o 
   8   7  11      331.14      337.15     41.09 o 
   9   7  11      153.66       99.12     42.67 o 
  10   7  11       12.75       59.09     41.90 o 
  11   7  11     3303.73     3295.82     58.06 o 
  12   7  11      335.87      370.63     48.69 o 
  13   7  11     1421.09     1526.54     50.95 o 
  14   7  11      567.25      595.23     43.86 o 
  15   7  11      839.21      895.43     58.64 o 
  16   7  11       92.32       74.78     41.65 o 
   0   8  11      131.45      150.97     61.47 o 
   1   8  11      198.44       79.03     51.35 o 
   2   8  11      163.79      108.83     51.00 o 
   3   8  11      667.88      758.43     53.81 o 
   4   8  11      285.75      344.64     47.79 o 
   5   8  11      342.48      319.09     49.04 o 
   6   8  11      168.70      210.04     50.17 o 
   7   8  11       39.61       14.55     45.69 o 
   8   8  11      765.37      680.67     45.06 o 
   9   8  11      262.66      407.08     40.25 o 
  10   8  11      207.29      235.58     40.28 o 
  11   8  11       41.52        0.59     48.54 o 
  12   8  11      334.68      327.93     43.65 o 
  13   8  11     1026.22     1097.51     60.13 o 
  14   8  11        3.04      -43.73     43.73 o 
  15   8  11      111.62      193.34     46.78 o 
   1   9  11     2704.66     2805.39     49.22 o 
   2   9  11      461.82      521.40     48.51 o 
   3   9  11       12.11       -2.17     47.50 o 
   4   9  11     1020.30     1088.76     47.70 o 
   5   9  11     3853.93     3804.97     72.31 o 
   6   9  11      340.62      328.70     44.94 o 
   7   9  11     2795.05     2804.93     59.02 o 
   8   9  11     2680.07     2528.89     50.11 o 
   9   9  11      218.54      304.89     38.20 o 
  10   9  11      349.58      475.75     46.56 o 
  11   9  11      792.28      776.93     49.90 o 
  12   9  11      153.63      148.48     48.06 o 
  13   9  11     1427.57     1444.43     49.33 o 
  14   9  11      562.72      693.17     48.58 o 
   0  10  11      676.74      811.21     76.38 o 
   1  10  11        7.27        5.10     43.04 o 
   2  10  11      203.02      225.48     47.54 o 
   3  10  11      534.46      538.04     45.10 o 
   4  10  11     1755.14     1746.52     46.75 o 
   5  10  11     1138.28     1156.47     44.86 o 
   6  10  11     1695.80     1511.86     48.08 o 
   7  10  11       72.02       -4.55     44.22 o 
   8  10  11      322.55      372.61     49.51 o 
   9  10  11       55.95       13.12     47.71 o 
  10  10  11      916.01      974.22     52.43 o 
  11  10  11     3124.07     3080.46     80.74 o 
  12  10  11      404.89      421.58     46.51 o 
  13  10  11      168.93      125.81     56.54 o 
   1  11  11     2337.95     2397.50     53.73 o 
   2  11  11      109.52      199.00     46.28 o 
   3  11  11      500.66      454.11     45.58 o 
   4  11  11        1.53      -44.18     47.56 o 
   5  11  11       52.77        9.26     45.35 o 
   6  11  11      570.37      567.57     49.22 o 
   7  11  11       45.98       79.50     45.88 o 
   8  11  11      651.59      619.48     50.74 o 
   9  11  11      250.38      167.16     48.22 o 
  10  11  11      125.01      131.82     49.53 o 
  11  11  11      129.11       43.10     48.10 o 
  12  11  11        1.91      -24.97     46.49 o 
   0  12  11        2.80      -42.81     62.14 o 
   1  12  11       17.31       31.25     41.47 o 
   2  12  11        9.50       51.03     50.02 o 
   3  12  11      289.29      294.54     54.51 o 
   4  12  11       17.35       53.01     53.62 o 
   5  12  11      786.51      883.03     58.42 o 
   6  12  11      382.09      442.33     52.13 o 
   7  12  11      735.08      682.83     49.26 o 
   8  12  11       31.20        6.15     50.62 o 
   9  12  11       10.87        4.51     48.04 o 
  10  12  11      282.82      228.97     47.06 o 
  11  12  11       48.15       69.19     43.74 o 
   1  13  11      455.15      478.42     56.58 o 
   2  13  11     2008.06     2079.39     56.63 o 
   3  13  11     1176.72     1267.44     53.17 o 
   4  13  11      370.61      366.21     50.52 o 
   5  13  11      144.01      114.30     49.49 o 
   6  13  11        8.22       18.06     52.05 o 
   7  13  11     1205.17     1238.49     52.08 o 
   8  13  11      278.39      307.98     47.65 o 
   9  13  11     1840.62     1575.88     50.41 o 
   0  14  11     3411.82     3328.32     87.79 o 
   1  14  11      830.15      770.20     57.40 o 
   2  14  11      377.77      384.28     55.04 o 
   3  14  11      110.34      122.98     55.11 o 
   4  14  11      527.38      423.41     48.46 o 
   5  14  11      789.41      852.27     49.88 o 
   6  14  11      593.28      559.17     49.14 o 
   7  14  11      204.47      194.94     48.00 o 
   1  15  11     2137.46     1814.69     71.52 o 
   2  15  11      159.41       88.15     65.18 o 
   3  15  11      386.87      360.58     60.41 o 
   0   0  12    28357.05    28573.93    614.30 o 
   1   0  12    26469.20    26466.12    660.34 o 
   2   0  12    20056.89    21311.28    232.05 o 
   3   0  12      461.40      525.22     88.13 o 
   4   0  12       14.40      -44.90     77.71 o 
   5   0  12    13244.24    12838.15    315.74 o 
   6   0  12     1251.20     1190.89     77.65 o 
   7   0  12     1068.58     1173.48     65.09 o 
   8   0  12     4404.15     4474.55     74.37 o 
   9   0  12     4687.14     4590.18    127.40 o 
  10   0  12      204.42      421.96     97.02 o 
  11   0  12     2727.82     2505.70     57.99 o 
  12   0  12     1736.82     1847.32     72.11 o 
  13   0  12       17.72       82.38     63.25 o 
  14   0  12     1740.26     1654.56    104.45 o 
  15   0  12     1051.85     1065.54     63.81 o 
  16   0  12      623.97      655.14     60.52 o 
  17   0  12     1585.89     1496.42     65.14 o 
   1   1  12       18.45       -8.44     45.85 o 
   2   1  12      105.70       94.28     58.79 o 
   3   1  12     1168.70     1322.20     62.11 o 
   4   1  12       25.52        7.95     55.10 o 
   5   1  12        0.36       35.54     48.20 o 
   6   1  12      267.22      221.73     42.98 o 
   7   1  12     4370.23     4347.18     62.14 o 
   8   1  12       87.54       57.42     40.31 o 
   9   1  12     5078.20     5086.78     91.37 o 
  10   1  12      182.73      208.02     47.66 o 
  11   1  12      527.17      488.44     43.77 o 
  12   1  12      421.03      499.20     55.04 o 
  13   1  12      389.04      416.90     49.07 o 
  14   1  12      250.18      204.24     46.16 o 
  15   1  12      965.94     1003.45     45.13 o 
  16   1  12      728.66      642.80     47.03 o 
  17   1  12        1.15       41.70     48.07 o 
   0   2  12     3305.34     3673.12    111.62 o 
   1   2  12      176.84      166.27     46.96 o 
   2   2  12     2007.12     2188.40     50.24 o 
   3   2  12      129.82      132.14     48.18 o 
   4   2  12       16.33       43.55     50.21 o 
   5   2  12      585.47      589.93     52.25 o 
   6   2  12     2521.06     2561.01     51.38 o 
   7   2  12      129.83      116.26     44.50 o 
   8   2  12     2664.54     2539.38     43.55 o 
   9   2  12     1473.05     1648.25     46.76 o 
  10   2  12     2313.42     2338.30     91.12 o 
  11   2  12       14.85      -44.86     44.86 o 
  12   2  12       92.24      188.71     51.53 o 
  13   2  12        0.24       68.40     44.30 o 
  14   2  12     1665.02     1699.34     62.38 o 
  15   2  12      210.11      223.36     69.69 o 
  16   2  12      424.89      406.66     49.32 o 
  17   2  12       22.13       90.41     41.04 o 
   1   3  12      362.35      414.75     46.91 o 
   2   3  12     4350.20     4528.63     56.00 o 
   3   3  12     2731.88     2905.05     54.45 o 
   4   3  12      694.11      805.40     52.36 o 
   5   3  12     2227.62     2442.17     53.26 o 
   6   3  12     1923.61     1855.98     43.46 o 
   7   3  12       42.59      -17.15     45.53 o 
   8   3  12      314.09      422.37     39.50 o 
   9   3  12     1201.28     1154.21     47.48 o 
  10   3  12       88.97      124.81     53.06 o 
  11   3  12      566.44      657.66     57.97 o 
  12   3  12        4.37       -2.69     52.19 o 
  13   3  12      658.54      627.41     50.85 o 
  14   3  12       46.13       42.26     45.23 o 
  15   3  12      628.65      822.41     48.37 o 
  16   3  12        9.05       51.87     51.12 o 
  17   3  12       96.96       53.73     42.10 o 
   0   4  12     1556.57     1539.67     59.49 o 
   1   4  12     9911.17     9702.10    130.78 o 
   2   4  12     3908.36     3974.37     51.49 o 
   3   4  12       36.55       43.91     54.07 o 
   4   4  12     2306.91     2409.43     56.18 o 
   5   4  12     6116.20     6124.33     54.40 o 
   6   4  12      988.93      992.40     48.30 o 
   7   4  12     1394.62     1535.46     48.37 o 
   8   4  12     1233.02     1279.68     44.53 o 
   9   4  12      797.23      799.88     42.27 o 
  10   4  12     1955.13     1895.60     72.69 o 
  11   4  12     2894.64     2642.81     69.90 o 
  12   4  12       97.28       33.65     40.15 o 
  13   4  12       10.68      -17.39     54.05 o 
  14   4  12      150.11      225.23     54.98 o 
  15   4  12     2167.84     2214.87     82.58 o 
  16   4  12     1489.47     1461.78     52.09 o 
   1   5  12     1404.53     1488.69     44.90 o 
   2   5  12     1248.60     1154.90     49.94 o 
   3   5  12     1567.45     1606.88     46.27 o 
   4   5  12      686.12      636.72     50.55 o 
   5   5  12      368.79      391.41     52.21 o 
   6   5  12     1289.90     1335.32     41.94 o 
   7   5  12     2061.55     2120.17     47.43 o 
   8   5  12        9.04       33.16     43.87 o 
   9   5  12      856.32      880.34     42.49 o 
  10   5  12     1202.78     1119.54     43.85 o 
  11   5  12       56.07       48.06     39.62 o 
  12   5  12      669.58      635.09     50.36 o 
  13   5  12     1212.33     1287.92     86.83 o 
  14   5  12      118.28      115.11     48.28 o 
  15   5  12      238.76      322.07     46.53 o 
  16   5  12        4.96      -12.41     40.57 o 
   0   6  12     1991.13     2029.86     87.42 o 
   1   6  12      365.90      432.39     48.24 o 
   2   6  12     6859.74     7094.91     77.58 o 
   3   6  12     1551.92     1691.28     53.24 o 
   4   6  12     2300.31     2414.14     59.15 o 
   5   6  12     1234.64     1310.26     47.46 o 
   6   6  12       46.68       13.78     47.34 o 
   7   6  12       75.86       57.29     42.08 o 
   8   6  12     1505.71     1687.48     45.40 o 
   9   6  12       83.87       72.06     44.49 o 
  10   6  12     2697.54     2732.86     51.03 o 
  11   6  12      874.57      940.34     39.22 o 
  12   6  12      646.04      772.46     61.53 o 
  13   6  12       67.84      115.23     46.63 o 
  14   6  12      687.87      672.47     43.80 o 
  15   6  12       10.34      -27.09     43.41 o 
   1   7  12     1563.24     1631.32     44.87 o 
   2   7  12      270.97      363.67     44.88 o 
   3   7  12     1299.86     1403.52     51.66 o 
   4   7  12      215.45      218.62     49.81 o 
   5   7  12       61.91      126.51     48.50 o 
   6   7  12      903.18      865.13     53.53 o 
   7   7  12       18.14       92.74     43.77 o 
   8   7  12     2443.70     2427.42     41.26 o 
   9   7  12      433.97      499.22     38.89 o 
  10   7  12     1426.73     1379.79     43.42 o 
  11   7  12       15.19        0.05     51.00 o 
  12   7  12      506.23      475.44     47.80 o 
  13   7  12     1411.74     1233.26     43.60 o 
  14   7  12     1042.11     1027.13     41.57 o 
  15   7  12      644.52      611.49     64.31 o 
   0   8  12     5815.33     6302.42    147.94 o 
   1   8  12       89.48      102.32     46.64 o 
   2   8  12      627.13      569.31     46.86 o 
   3   8  12      666.38      692.84     46.06 o 
   4   8  12      714.66      675.68     43.64 o 
   5   8  12     3492.06     3683.12     55.43 o 
   6   8  12     1969.79     2092.63     44.72 o 
   7   8  12      371.20      377.92     40.36 o 
   8   8  12     1458.29     1464.11     42.74 o 
   9   8  12     1509.52     1369.10     48.16 o 
  10   8  12      386.05      434.06     49.11 o 
  11   8  12     1843.48     1966.18     48.92 o 
  12   8  12     2761.64     2557.99     46.05 o 
  13   8  12      190.53      255.97     42.34 o 
  14   8  12      250.63      236.16     39.23 o 
   1   9  12      270.51      314.30     44.43 o 
   2   9  12     1972.62     2056.01     49.87 o 
   3   9  12     2440.08     2504.94     45.96 o 
   4   9  12       15.85      -40.51     46.67 o 
   5   9  12      520.27      524.05     47.25 o 
   6   9  12      747.85      896.65     46.99 o 
   7   9  12     1646.46     1702.16     46.54 o 
   8   9  12      568.78      551.68     38.73 o 
   9   9  12      312.56      235.78     50.64 o 
  10   9  12       68.57       76.03     44.95 o 
  11   9  12      363.15      383.99     46.05 o 
  12   9  12      117.54      164.91     43.41 o 
  13   9  12      309.95      388.10     45.07 o 
   0  10  12     1934.82     1770.37     72.49 o 
   1  10  12      328.98      347.98     43.90 o 
   2  10  12      504.32      478.31     43.98 o 
   3  10  12       84.81      143.60     44.30 o 
   4  10  12      848.09      844.82     43.79 o 
   5  10  12     1122.47     1029.12     41.12 o 
   6  10  12      319.04      369.86     44.16 o 
   7  10  12      178.60      155.58     53.84 o 
   8  10  12      187.43      288.71     52.61 o 
   9  10  12      192.08      253.95     50.64 o 
  10  10  12      347.04      285.77     43.94 o 
  11  10  12        0.70       -2.90     42.10 o 
  12  10  12      889.91      793.53     40.36 o 
   1  11  12      262.42      347.71     44.67 o 
   2  11  12      865.85      855.84     44.62 o 
   3  11  12     2106.08     2231.81     48.52 o 
   4  11  12       84.50       97.38     53.49 o 
   5  11  12      732.93      730.09     53.24 o 
   6  11  12      536.06      558.81     50.63 o 
   7  11  12     1432.16     1413.49     54.67 o 
   8  11  12       43.75      -33.41     50.08 o 
   9  11  12      863.13      838.56     47.69 o 
  10  11  12       38.96        7.36     45.40 o 
  11  11  12      285.79      218.75     43.16 o 
   0  12  12       87.02      143.97     77.68 o 
   1  12  12      566.65      489.27     54.72 o 
   2  12  12      994.27     1105.09     53.64 o 
   3  12  12      220.50      205.24     53.53 o 
   4  12  12     1439.66     1498.04     52.37 o 
   5  12  12      580.03      613.91     54.97 o 
   6  12  12       14.78      -13.13     49.57 o 
   7  12  12      479.69      553.42     44.47 o 
   8  12  12      295.98      305.95     44.87 o 
   9  12  12       19.69       35.36     42.34 o 
  10  12  12      734.06      673.93     43.86 o 
   1  13  12      804.30      788.83     50.48 o 
   2  13  12       30.96       51.92     51.61 o 
   3  13  12      432.60      475.23     46.09 o 
   4  13  12       80.53       69.12     49.42 o 
   5  13  12       73.33       93.29     45.83 o 
   6  13  12        1.44       24.15     48.65 o 
   7  13  12       20.47       73.71     43.50 o 
   8  13  12      704.30      654.37     46.28 o 
   0  14  12       68.73      126.92     72.44 o 
   1  14  12      304.67      307.72     51.43 o 
   2  14  12      540.55      532.12     53.69 o 
   3  14  12       36.12       75.64     50.06 o 
   4  14  12      665.91      732.89     49.16 o 
   5  14  12       11.67        8.57     45.90 o 
   1   1  13     2783.73     2968.56     53.92 o 
   2   1  13     1307.73     1225.39     45.13 o 
   3   1  13     4467.39     4631.57     57.14 o 
   4   1  13     9921.96    10369.84    121.78 o 
   5   1  13     6440.22     6682.90    168.86 o 
   6   1  13      137.09      149.38     40.10 o 
   7   1  13       32.45      121.06     40.78 o 
   8   1  13     4392.42     4585.72     79.78 o 
   9   1  13        3.42      -45.06     45.06 o 
  10   1  13      874.40      874.62     43.63 o 
  11   1  13     1846.62     2068.89     48.38 o 
  12   1  13      530.25      611.35     40.48 o 
  13   1  13     3473.44     3354.92     56.58 o 
  14   1  13     1381.81     1326.09     47.88 o 
  15   1  13      521.97      492.66     43.29 o 
  16   1  13        1.87       54.22     44.76 o 
   0   2  13     1035.85     1148.53     75.18 o 
   1   2  13       52.86      -28.50     51.22 o 
   2   2  13      163.99      222.54     43.74 o 
   3   2  13      688.68      704.01     47.09 o 
   4   2  13     1049.36      956.77     53.65 o 
   5   2  13     2032.32     2070.94     47.68 o 
   6   2  13     5159.30     5245.84     63.22 o 
   7   2  13      324.31      333.67     51.48 o 
   8   2  13      198.62      135.11     37.57 o 
   9   2  13      744.39      774.19     43.19 o 
  10   2  13     2616.97     2683.26     44.94 o 
  11   2  13      587.20      787.72     42.46 o 
  12   2  13     3076.70     3038.90     71.54 o 
  13   2  13      285.27      288.03     56.21 o 
  14   2  13       12.89       62.39     50.43 o 
  15   2  13        3.92      -44.39     44.39 o 
  16   2  13      935.67      876.29     81.92 o 
   1   3  13      709.47      709.33     45.62 o 
   2   3  13     6735.23     6898.01     76.82 o 
   3   3  13     1760.49     1838.54     49.80 o 
   4   3  13      207.36      105.15     58.13 o 
   5   3  13     2252.57     2091.71     55.81 o 
   6   3  13      661.40      793.55     55.83 o 
   7   3  13     1488.44     1511.40     60.42 o 
   8   3  13        8.38       32.74     37.72 o 
   9   3  13      143.98      136.27     53.70 o 
  10   3  13       83.38       47.07     58.28 o 
  11   3  13     1622.23     1633.69     47.32 o 
  12   3  13     1377.02     1191.20     64.37 o 
  13   3  13      944.45      980.73     53.23 o 
  14   3  13      481.30      535.88     48.19 o 
  15   3  13      301.28       98.91     42.77 o 
  16   3  13        1.78      -54.73     61.01 o 
   0   4  13       35.94      -16.26     55.52 o 
   1   4  13     1874.06     2021.28     67.89 o 
   2   4  13      977.30     1057.85     51.00 o 
   3   4  13      214.08      242.69     55.01 o 
   4   4  13     1742.71     1601.33     50.67 o 
   5   4  13     2432.55     2435.35     52.02 o 
   6   4  13       31.65       -9.16     44.02 o 
   7   4  13      236.18      257.46     41.15 o 
   8   4  13      692.38      857.19     41.54 o 
   9   4  13        0.38      -37.84     37.84 o 
  10   4  13       49.18      103.62     41.63 o 
  11   4  13       24.97      -43.93     43.93 o 
  12   4  13       87.26       76.39     48.56 o 
  13   4  13      120.66      126.42     49.01 o 
  14   4  13        1.01      -59.98     59.98 o 
  15   4  13      832.70      760.99     46.76 o 
   1   5  13     2259.63     2430.22     61.94 o 
   2   5  13     6626.76     6717.80    123.31 o 
   3   5  13     1887.01     1796.20     55.69 o 
   4   5  13       94.34      239.42     46.26 o 
   5   5  13      431.92      425.74     49.87 o 
   6   5  13     1661.69     1731.57     43.93 o 
   7   5  13       41.49       36.28     49.80 o 
   8   5  13     2196.09     2109.26     41.83 o 
   9   5  13      941.38      983.82     39.59 o 
  10   5  13      392.12      253.72     45.54 o 
  11   5  13      118.87       79.06     38.56 o 
  12   5  13      993.87     1085.91     50.61 o 
  13   5  13      759.90      756.46     59.99 o 
  14   5  13     1086.39     1126.75     46.45 o 
  15   5  13     1934.94     1820.98    101.27 o 
   0   6  13     7848.56     8517.45    265.62 o 
   1   6  13     1733.91     1903.97     58.10 o 
   2   6  13      340.73      461.82     44.65 o 
   3   6  13       90.57      117.85     47.47 o 
   4   6  13     4060.01     4028.29     87.18 o 
   5   6  13       20.56       22.47     50.33 o 
   6   6  13     1790.44     1726.83     42.40 o 
   7   6  13       14.95       45.68     39.31 o 
   8   6  13        2.47       -9.20     43.92 o 
   9   6  13        0.92        8.21     36.41 o 
  10   6  13      525.36      533.48     37.27 o 
  11   6  13       26.64       50.14     50.24 o 
  12   6  13      366.91      394.84     43.33 o 
  13   6  13       59.69      -40.82     41.39 o 
  14   6  13      102.19      172.04     46.97 o 
  15   6  13       31.98      -38.29     46.38 o 
   1   7  13     4602.03     4886.16     55.15 o 
   2   7  13      690.08      768.55     44.31 o 
   3   7  13     1159.19     1205.72     48.65 o 
   4   7  13     1404.85     1408.34     47.86 o 
   5   7  13     1149.18     1150.36     48.96 o 
   6   7  13       34.95      -39.18     39.18 o 
   7   7  13     1960.42     1788.22     41.84 o 
   8   7  13      732.31      644.89     39.89 o 
   9   7  13      565.04      600.58     37.29 o 
  10   7  13       45.56       75.89     44.25 o 
  11   7  13      462.53      442.17     49.58 o 
  12   7  13      484.54      433.66     44.28 o 
  13   7  13     1740.77     1692.52     46.17 o 
  14   7  13      385.13      354.82     45.14 o 
   0   8  13     1615.48     1656.52     98.10 o 
   1   8  13      591.89      582.93     48.55 o 
   2   8  13      101.88       78.42     45.39 o 
   3   8  13      557.31      549.71     45.08 o 
   4   8  13      241.20      215.83     44.44 o 
   5   8  13      383.00      527.32     44.42 o 
   6   8  13      139.60      170.72     43.76 o 
   7   8  13      163.69      109.17     40.38 o 
   8   8  13        2.47       17.45     35.09 o 
   9   8  13      146.82      142.87     50.59 o 
  10   8  13      380.37      431.25     43.62 o 
  11   8  13        1.09       51.86     47.77 o 
  12   8  13        0.38       51.41     46.59 o 
  13   8  13       19.67       21.38     51.01 o 
   1   9  13      281.02      308.45     41.78 o 
   2   9  13     1727.29     1733.12     47.71 o 
   3   9  13      623.13      614.40     59.28 o 
   4   9  13     1542.98     1580.27     44.59 o 
   5   9  13     1193.96     1025.97     38.50 o 
   6   9  13     1427.91     1514.92     46.00 o 
   7   9  13     3139.99     3177.27     54.50 o 
   8   9  13     4108.13     4430.83     56.96 o 
   9   9  13      234.92      220.23     46.89 o 
  10   9  13       42.52       76.69     42.63 o 
  11   9  13     1393.70     1394.20     63.60 o 
  12   9  13      332.17      331.68     45.36 o 
   0  10  13     1461.63     1483.81     95.29 o 
   1  10  13       54.03       68.77     41.71 o 
   2  10  13      687.31      612.52     38.71 o 
   3  10  13      414.11      443.22     39.93 o 
   4  10  13      326.92      424.91     43.41 o 
   5  10  13       96.34       50.17     48.15 o 
   6  10  13     2640.13     2754.68     52.41 o 
   7  10  13       72.32      -23.11     46.81 o 
   8  10  13       52.26       25.20     47.96 o 
   9  10  13      337.72      348.55     47.37 o 
  10  10  13     2113.23     2044.17     51.02 o 
  11  10  13      423.64      464.80     45.15 o 
   1  11  13      803.55      825.50     55.59 o 
   2  11  13       23.48       52.77     49.57 o 
   3  11  13      987.87     1059.97     51.32 o 
   4  11  13        3.95       36.52     52.64 o 
   5  11  13      217.42      221.80     46.22 o 
   6  11  13       12.76      -14.71     50.30 o 
   7  11  13      396.95      374.56     44.98 o 
   8  11  13      304.22      331.71     46.44 o 
   9  11  13      573.34      588.84     45.68 o 
  10  11  13      459.84      475.34     42.76 o 
   0  12  13      237.25      218.85     75.51 o 
   1  12  13       22.43       36.44     46.80 o 
   2  12  13       30.84      136.16     52.05 o 
   3  12  13       15.66       47.25     48.61 o 
   4  12  13       69.09       40.36     47.53 o 
   5  12  13      201.08      159.14     45.42 o 
   6  12  13      465.47      371.05     45.24 o 
   7  12  13       70.03      127.32     45.56 o 
   8  12  13        4.97        4.12     46.34 o 
   1  13  13       67.04       32.38     47.82 o 
   2  13  13      911.49      897.67     51.94 o 
   3  13  13      794.30      726.52     45.54 o 
   4  13  13      329.66      329.36     46.57 o 
   5  13  13      246.16      246.98     45.82 o 
   6  13  13       19.99       34.75     42.94 o 
   0  14  13     2557.05     2461.48     76.91 o 
   1  14  13        8.13       11.03     48.39 o 
   2  14  13      272.46      314.86     46.64 o 
   0   0  14    22422.84    23805.47    953.57 o 
   1   0  14      880.53      929.96     68.31 o 
   2   0  14     4366.67     4742.30     80.16 o 
   3   0  14       71.56       80.19     66.54 o 
   4   0  14     2910.22     2733.18    106.76 o 
   5   0  14     1662.81     1976.95     74.61 o 
   6   0  14      112.52      132.03     59.10 o 
   7   0  14      220.58      249.79     57.59 o 
   8   0  14      158.21       45.44     56.41 o 
   9   0  14      394.77      344.29     76.16 o 
  10   0  14     3406.16     3604.94    105.28 o 
  11   0  14      653.96      693.23     55.42 o 
  12   0  14     1358.17     1299.38     87.33 o 
  13   0  14      659.15      650.83     63.82 o 
  14   0  14      185.59       88.40     88.15 o 
  15   0  14      602.77      551.36     66.51 o 
   1   1  14     1097.03     1006.73     42.00 o 
   2   1  14       70.26      122.95     43.94 o 
   3   1  14     1829.85     1855.34     46.68 o 
   4   1  14      202.11      205.81     51.79 o 
   5   1  14       32.86       85.72     46.72 o 
   6   1  14      566.41      573.17     46.45 o 
   7   1  14     1257.67     1340.89     46.71 o 
   8   1  14     1023.36     1027.07     37.20 o 
   9   1  14      855.17      920.22     45.17 o 
  10   1  14       29.45      129.25     43.79 o 
  11   1  14      186.64      268.24     41.91 o 
  12   1  14      377.17      387.42     46.48 o 
  13   1  14      291.27      371.20     48.90 o 
  14   1  14      256.71      225.39     63.77 o 
  15   1  14       55.39       38.99     45.21 o 
   0   2  14      320.47      355.94     47.89 o 
   1   2  14       36.38       56.72     40.94 o 
   2   2  14     1430.44     1464.93     39.63 o 
   3   2  14      598.45      598.13     43.89 o 
   4   2  14       52.45      141.06     51.29 o 
   5   2  14      123.63       68.18     64.60 o 
   6   2  14     3363.95     3243.31     60.82 o 
   7   2  14      488.58      508.26     46.90 o 
   8   2  14     1009.74     1000.57     43.82 o 
   9   2  14      130.68      161.06     42.29 o 
  10   2  14     3669.56     3327.36     66.08 o 
  11   2  14      237.06      166.09     40.65 o 
  12   2  14     1264.86     1331.96     47.23 o 
  13   2  14      516.04      455.98     60.40 o 
  14   2  14       11.37       90.96     45.13 o 
  15   2  14      106.38       73.27     39.33 o 
   1   3  14     2857.94     2823.71     54.67 o 
   2   3  14     2940.70     2939.62     40.88 o 
   3   3  14     4468.64     4736.55    102.18 o 
   4   3  14     1307.00     1347.45     54.15 o 
   5   3  14       52.00        5.44     49.24 o 
   6   3  14      721.62      788.14     46.20 o 
   7   3  14     2284.31     2424.61     46.02 o 
   8   3  14       17.59      -36.64     36.64 o 
   9   3  14      777.47      780.38     40.96 o 
  10   3  14       35.72      -37.15     37.15 o 
  11   3  14       22.09      216.64     51.15 o 
  12   3  14        0.49      -40.61     40.61 o 
  13   3  14      426.61      464.24     46.23 o 
  14   3  14       34.27       53.75     40.44 o 
  15   3  14      308.03      188.69     40.98 o 
   0   4  14     3329.61     3792.18    140.81 o 
   1   4  14     3571.80     3907.94     49.67 o 
   2   4  14     1441.66     1578.11     49.48 o 
   3   4  14       23.60      -52.75     52.75 o 
   4   4  14        6.93      -46.76     46.76 o 
   5   4  14     1023.48     1023.21     50.65 o 
   6   4  14      150.30      212.29     41.02 o 
   7   4  14     3033.39     3004.72     52.22 o 
   8   4  14     1277.24     1373.65     41.41 o 
   9   4  14      137.71      115.59     35.61 o 
  10   4  14      725.99      688.81     37.24 o 
  11   4  14     4495.73     4608.03     85.83 o 
  12   4  14      648.29      706.26     49.96 o 
  13   4  14       27.47       14.91     41.53 o 
  14   4  14       30.81       -5.52     53.36 o 
  15   4  14      890.32      716.73     47.41 o 
   1   5  14       19.72        0.26     49.35 o 
   2   5  14      912.89      875.99     42.15 o 
   3   5  14      189.72      173.75     44.09 o 
   4   5  14      291.76      306.22     40.27 o 
   5   5  14      237.21      252.90     46.49 o 
   6   5  14       72.75       72.23     43.08 o 
   7   5  14      475.11      371.42     42.46 o 
   8   5  14       57.28      144.37     38.45 o 
   9   5  14     1893.56     1717.00     48.14 o 
  10   5  14      367.95      389.10     49.26 o 
  11   5  14       35.65      -25.57     43.74 o 
  12   5  14        8.02       -8.71     42.27 o 
  13   5  14     1924.14     1741.37     48.73 o 
  14   5  14      262.74      211.48     55.14 o 
   0   6  14     7968.63     8705.63    175.01 o 
   1   6  14       41.85       48.35     41.79 o 
   2   6  14     1488.49     1534.40     49.66 o 
   3   6  14       70.56       71.55     36.55 o 
   4   6  14     1019.30      978.17     42.61 o 
   5   6  14       19.01       14.58     47.04 o 
   6   6  14      540.64      574.98     49.63 o 
   7   6  14      677.28      901.22     44.32 o 
   8   6  14     1475.44     1507.71     45.59 o 
   9   6  14      576.94      559.47     54.37 o 
  10   6  14     1205.65     1115.61     40.84 o 
  11   6  14      395.18      459.10     43.30 o 
  12   6  14      195.72      125.97     57.92 o 
  13   6  14      138.85      181.43     43.82 o 
  14   6  14     1078.93     1040.73     75.90 o 
   1   7  14       30.93       91.84     45.00 o 
   2   7  14      187.36      248.93     47.42 o 
   3   7  14     1832.10     1810.19     43.22 o 
   4   7  14      638.72      697.19     47.03 o 
   5   7  14      854.24      886.74     42.81 o 
   6   7  14       77.25      102.68     44.38 o 
   7   7  14     1994.62     1975.17     43.61 o 
   8   7  14        0.61      -15.96     53.12 o 
   9   7  14     2464.65     2561.90     50.08 o 
  10   7  14      116.79      110.21     46.90 o 
  11   7  14        8.79       11.50     38.88 o 
  12   7  14      383.93      385.98     50.99 o 
  13   7  14     2709.85     2466.29     53.98 o 
   0   8  14      689.94      640.15     62.99 o 
   1   8  14     2463.27     2347.15     49.92 o 
   2   8  14      563.64      517.05     42.13 o 
   3   8  14       75.55      183.93     41.37 o 
   4   8  14      590.97      483.59     43.62 o 
   5   8  14     5476.80     5244.40     84.24 o 
   6   8  14      968.47     1037.31     42.83 o 
   7   8  14      615.30      612.92     55.31 o 
   8   8  14     2680.61     2625.49     77.38 o 
   9   8  14     1153.69     1230.81     47.68 o 
  10   8  14      379.27      346.84     43.02 o 
  11   8  14      889.12      978.16     41.65 o 
  12   8  14     2121.62     1886.88     62.87 o 
   1   9  14      921.36      857.08     38.91 o 
   2   9  14        4.42      -10.27     39.71 o 
   3   9  14      885.86      797.82     37.19 o 
   4   9  14      132.66      111.32     40.47 o 
   5   9  14       57.45      124.44     53.40 o 
   6   9  14        2.69      -13.67     49.72 o 
   7   9  14      501.13      448.11     49.66 o 
   8   9  14      466.80      609.51     44.71 o 
   9   9  14       64.43       30.90     44.75 o 
  10   9  14       14.73       41.39     49.31 o 
  11   9  14      106.08      177.45     41.23 o 
   0  10  14      359.99      341.32     71.44 o 
   1  10  14        1.50       74.87     55.98 o 
   2  10  14      949.59      939.46     49.40 o 
   3  10  14        2.06      -46.54     49.55 o 
   4  10  14      857.64      903.62     52.88 o 
   5  10  14      123.63      115.13     44.58 o 
   6  10  14      138.93      210.12     56.25 o 
   7  10  14       93.85       98.14     44.72 o 
   8  10  14      105.88       51.20     48.72 o 
   9  10  14      110.26       28.30     47.88 o 
  10  10  14      524.87      524.84     38.69 o 
   1  11  14     1320.02     1366.76     52.43 o 
   2  11  14      184.22      262.64     48.41 o 
   3  11  14     2536.36     2532.82     51.28 o 
   4  11  14       46.83       59.42     43.52 o 
   5  11  14       31.19       33.18     47.24 o 
   6  11  14       88.46      116.76     45.80 o 
   7  11  14      433.26      424.92     46.20 o 
   8  11  14        2.88       36.61     44.23 o 
   9  11  14       63.59       84.93     43.39 o 
   0  12  14      461.95      428.36     63.92 o 
   1  12  14     1345.12     1344.51     51.64 o 
   2  12  14      149.18      243.98     43.32 o 
   3  12  14       84.01       42.42     46.65 o 
   4  12  14     1215.60     1235.71     46.79 o 
   5  12  14     1506.49     1454.32     43.86 o 
   6  12  14       15.56       21.19     45.29 o 
   7  12  14       87.33       42.14     38.84 o 
   1  13  14       44.83       13.73     47.67 o 
   2  13  14       99.27       99.96     45.62 o 
   3  13  14        2.89       22.86     43.77 o 
   4  13  14        9.34      -29.48     44.30 o 
   1   1  15     1880.99     1997.94     59.94 o 
   2   1  15     1902.99     2053.98     45.10 o 
   3   1  15      392.91      456.23     40.15 o 
   4   1  15      926.71      907.77     44.89 o 
   5   1  15     1647.56     1722.26     46.55 o 
   6   1  15     1031.53     1081.04     58.44 o 
   7   1  15     1792.90     1861.83     54.85 o 
   8   1  15     1556.62     1480.72     38.75 o 
   9   1  15     2324.59     1985.97     40.92 o 
  10   1  15     1327.50     1438.81     65.21 o 
  11   1  15      540.67      473.82     45.99 o 
  12   1  15      323.05      332.33     47.90 o 
  13   1  15      494.81      419.24     45.06 o 
  14   1  15      948.13      914.75     56.85 o 
   0   2  15     7892.08     8041.58     81.55 o 
   1   2  15      332.35      297.53     43.53 o 
   2   2  15      581.34      581.29     45.33 o 
   3   2  15      127.84      103.61     39.60 o 
   4   2  15     1190.21     1187.47     51.24 o 
   5   2  15      126.44      177.42     44.47 o 
   6   2  15     1768.37     1762.24     80.01 o 
   7   2  15      198.88      234.59     37.60 o 
   8   2  15       62.48      205.26     41.99 o 
   9   2  15       27.73       -9.74     32.53 o 
  10   2  15     2451.68     2581.36     60.06 o 
  11   2  15       26.96      -39.56     46.39 o 
  12   2  15      352.46      349.28     41.03 o 
  13   2  15       25.34       35.92     47.82 o 
  14   2  15      647.50      616.64     78.94 o 
   1   3  15      176.49      161.40     42.70 o 
   2   3  15     5554.89     5857.09    122.79 o 
   3   3  15      782.01      873.50     52.53 o 
   4   3  15      275.28      340.99     46.87 o 
   5   3  15      587.69      568.20     43.74 o 
   6   3  15     1971.63     2077.65     44.56 o 
   7   3  15     2481.57     2428.16     43.51 o 
   8   3  15      497.06      474.44     36.83 o 
   9   3  15     1085.32     1047.22     49.16 o 
  10   3  15       83.11       35.25     43.06 o 
  11   3  15      712.79      653.29     42.32 o 
  12   3  15      153.13      117.52     39.13 o 
  13   3  15      133.33      119.14     47.67 o 
  14   3  15      145.20      144.57     42.85 o 
   0   4  15      455.98      582.33     67.32 o 
   1   4  15      129.21       77.81     43.27 o 
   2   4  15      159.57      108.73     38.50 o 
   3   4  15       54.62       -7.74     39.69 o 
   4   4  15      439.69      405.45     45.15 o 
   5   4  15       17.13       56.67     47.02 o 
   6   4  15      212.45      196.72     46.58 o 
   7   4  15       52.29      141.60     34.46 o 
   8   4  15       28.73      -40.13     40.13 o 
   9   4  15      660.12      716.52     63.07 o 
  10   4  15      307.75      321.85     41.18 o 
  11   4  15       76.47       73.19     45.73 o 
  12   4  15      344.34      374.06     51.96 o 
  13   4  15       12.18      -10.74     40.40 o 
  14   4  15        5.19       69.19     42.05 o 
   1   5  15      385.71      512.09     43.96 o 
   2   5  15     3201.65     3396.53     48.13 o 
   3   5  15     1078.02     1059.77     38.97 o 
   4   5  15      457.17      472.32     39.33 o 
   5   5  15      621.31      603.45     58.73 o 
   6   5  15      266.77      307.86     46.78 o 
   7   5  15      623.31      445.27     45.09 o 
   8   5  15       81.87      117.96     39.96 o 
   9   5  15      681.27      691.57     59.92 o 
  10   5  15      303.65      344.87     49.51 o 
  11   5  15      589.73      507.19     44.28 o 
  12   5  15        2.32       40.13     44.93 o 
  13   5  15      267.18      250.55     40.48 o 
   0   6  15     4473.41     4586.57    227.54 o 
   1   6  15       22.12       27.55     42.07 o 
   2   6  15      535.07      521.77     40.56 o 
   3   6  15      196.81      225.31     37.23 o 
   4   6  15     4892.50     5022.38     94.55 o 
   5   6  15       29.89       68.36     43.17 o 
   6   6  15     4573.44     4105.59     81.48 o 
   7   6  15       66.41       97.61     41.79 o 
   8   6  15       75.59       58.13     44.38 o 
   9   6  15        7.03       96.06     45.25 o 
  10   6  15     1255.76     1241.28     47.36 o 
  11   6  15       69.76       75.25     41.39 o 
  12   6  15      870.79      848.22     47.30 o 
  13   6  15       72.76       56.84     44.31 o 
   1   7  15     1088.31     1101.08     42.35 o 
   2   7  15     1080.34     1222.40     44.25 o 
   3   7  15     1257.80     1313.61     53.03 o 
   4   7  15     2007.48     1868.29     40.01 o 
   5   7  15     1529.33     1575.21     45.75 o 
   6   7  15      147.05      258.75     59.98 o 
   7   7  15      503.66      597.92     53.69 o 
   8   7  15     2016.84     2149.97     45.45 o 
   9   7  15     1902.14     1867.10     49.13 o 
  10   7  15      122.95      110.59     47.16 o 
  11   7  15      568.48      464.05     42.59 o 
  12   7  15      323.75      304.50     39.71 o 
   0   8  15     2326.52     2435.81     69.49 o 
   1   8  15        0.06       20.06     41.65 o 
   2   8  15      363.66      467.56     50.15 o 
   3   8  15       85.80      128.62     34.88 o 
   4   8  15     1179.00     1398.21     49.87 o 
   5   8  15       46.75      110.29     46.20 o 
   6   8  15      374.23      356.42     47.55 o 
   7   8  15        2.47       -1.57     46.32 o 
   8   8  15       84.60      149.55     53.50 o 
   9   8  15        2.64      -45.62     46.59 o 
  10   8  15       55.70       12.41     45.58 o 
  11   8  15       44.54       84.56     39.20 o 
   1   9  15      114.76      158.65     56.08 o 
   2   9  15     1222.93     1212.58     51.27 o 
   3   9  15     1358.14     1355.05     48.96 o 
   4   9  15     2467.77     2534.52     54.73 o 
   5   9  15      267.04      371.39     51.70 o 
   6   9  15        3.94       57.11     41.91 o 
   7   9  15     2245.87     2252.49     49.83 o 
   8   9  15     1150.96     1040.34     47.95 o 
   9   9  15      433.58      380.92     43.25 o 
  10   9  15       12.53       41.49     40.11 o 
   0  10  15      604.26      562.09     77.51 o 
   1  10  15      208.86      240.15     51.39 o 
   2  10  15      132.01      114.14     51.00 o 
   3  10  15       86.50      109.94     45.81 o 
   4  10  15      336.82      297.80     45.77 o 
   5  10  15       65.43       34.57     42.68 o 
   6  10  15      724.68      742.92     44.67 o 
   7  10  15      340.82      265.37     45.72 o 
   8  10  15        9.82      -12.63     44.37 o 
   9  10  15      111.44      149.96     48.66 o 
   1  11  15      848.33      902.28     50.19 o 
   2  11  15      338.65      372.07     49.32 o 
   3  11  15       97.93      103.51     43.99 o 
   4  11  15      721.40      711.23     48.89 o 
   5  11  15      179.29      262.94     47.50 o 
   6  11  15        6.19      -14.34     44.37 o 
   7  11  15       14.54       23.63     39.67 o 
   0  12  15      199.34      230.86     61.54 o 
   1  12  15      287.93      172.93     50.30 o 
   2  12  15        0.58      -45.31     45.31 o 
   3  12  15       17.00       47.40     43.46 o 
   4  12  15       58.99       80.07     44.60 o 
   5  12  15       31.91       83.12     44.17 o 
   0   0  16     1067.35      922.49    150.29 o 
   1   0  16      406.15      491.20     63.35 o 
   2   0  16     3211.78     3161.37    113.65 o 
   3   0  16     2596.63     2465.54     86.65 o 
   4   0  16      950.51     1085.67     91.41 o 
   5   0  16     1642.00     1672.31     59.34 o 
   6   0  16     2774.50     2826.68    155.07 o 
   7   0  16       18.46      -67.27     67.27 o 
   8   0  16      805.07      748.00     43.03 o 
   9   0  16      517.62      594.12     77.92 o 
  10   0  16      679.81      598.08     61.25 o 
  11   0  16      756.14      855.27     69.15 o 
  12   0  16      754.14      755.78     53.46 o 
  13   0  16      235.88      141.99     58.72 o 
   1   1  16      470.07      458.83     36.03 o 
   2   1  16      621.47      621.66     40.58 o 
   3   1  16     1847.50     1912.60     40.80 o 
   4   1  16        2.13      -43.65     56.47 o 
   5   1  16      483.53      575.74     40.83 o 
   6   1  16      228.65      275.16     42.11 o 
   7   1  16      132.69       85.80     40.72 o 
   8   1  16        1.63       14.11     41.17 o 
   9   1  16       91.54       45.73     51.05 o 
  10   1  16       97.36      117.60     43.60 o 
  11   1  16      324.75      310.30     45.41 o 
  12   1  16        2.14      -42.64     42.64 o 
  13   1  16      369.62      336.71     40.53 o 
   0   2  16       54.97       54.57     71.68 o 
   1   2  16       82.70       38.94     40.06 o 
   2   2  16       11.63      104.51     41.20 o 
   3   2  16       30.56       -5.89     40.64 o 
   4   2  16     1769.37     1793.25     64.51 o 
   5   2  16        0.08      -43.92     43.92 o 
   6   2  16     1996.56     1979.49     53.89 o 
   7   2  16      423.65      238.85     42.63 o 
   8   2  16      949.72      979.61     55.73 o 
   9   2  16       31.20       56.93     48.16 o 
  10   2  16     1465.78     1444.73     45.72 o 
  11   2  16       69.96       81.38     37.63 o 
  12   2  16      124.90       86.98     49.96 o 
  13   2  16       36.11      -10.71     37.80 o 
   1   3  16      629.55      572.71     41.39 o 
   2   3  16     1650.77     1711.49     44.27 o 
   3   3  16     1333.95     1323.65     43.24 o 
   4   3  16      258.04      161.91     42.02 o 
   5   3  16       30.01       56.19     41.53 o 
   6   3  16      655.43      807.87     53.63 o 
   7   3  16     1190.30     1211.08     39.45 o 
   8   3  16      780.67      748.53     60.65 o 
   9   3  16      471.69      454.63     44.33 o 
  10   3  16      280.81      303.96     43.10 o 
  11   3  16        3.49      -43.17     43.17 o 
  12   3  16       27.99      -38.53     38.91 o 
  13   3  16      705.80      527.24     50.26 o 
   0   4  16      139.88      156.20     89.92 o 
   1   4  16      743.98      835.27     37.94 o 
   2   4  16      713.53      777.07     42.44 o 
   3   4  16       36.87       13.53     38.19 o 
   4   4  16     1115.87     1197.49     42.79 o 
   5   4  16     2452.81     2433.85     51.56 o 
   6   4  16      661.76      557.59     55.44 o 
   7   4  16     1708.29     1707.75     83.14 o 
   8   4  16      116.65      110.76     42.91 o 
   9   4  16      445.87      381.62     49.78 o 
  10   4  16      548.94      645.57     46.46 o 
  11   4  16     2021.04     2071.23     49.33 o 
  12   4  16      628.78      625.22     38.15 o 
  13   4  16      114.62       11.86     39.12 o 
   1   5  16      217.94      190.69     43.63 o 
   2   5  16      423.75      500.63     34.77 o 
   3   5  16     1170.35     1190.00     40.51 o 
   4   5  16      554.01      535.68     37.81 o 
   5   5  16      494.80      423.99     44.56 o 
   6   5  16      583.00      639.18     48.62 o 
   7   5  16      284.95      228.86     49.49 o 
   8   5  16        5.46       17.29     51.90 o 
   9   5  16      620.16      515.84     42.94 o 
  10   5  16       12.82      108.37     38.42 o 
  11   5  16      136.75       54.54     39.00 o 
  12   5  16        1.19      -36.67     36.67 o 
   0   6  16      358.67      321.95     71.91 o 
   1   6  16      130.15      131.61     38.65 o 
   2   6  16      503.16      502.95     37.51 o 
   3   6  16      418.41      442.67     37.71 o 
   4   6  16     2716.65     2717.37     74.96 o 
   5   6  16        1.14        8.33     52.04 o 
   6   6  16      901.01      899.88     51.23 o 
   7   6  16      164.39      180.53     49.71 o 
   8   6  16      311.47      274.24     49.11 o 
   9   6  16       31.83       63.38     43.22 o 
  10   6  16     1178.63     1269.18     47.70 o 
  11   6  16        2.67       49.23     42.81 o 
  12   6  16      686.33      623.80     40.45 o 
   1   7  16      133.73      177.35     36.88 o 
   2   7  16        0.95      -25.10     47.84 o 
   3   7  16      853.23      923.89     56.07 o 
   4   7  16        5.83      -18.94     47.89 o 
   5   7  16      170.17      173.06     49.99 o 
   6   7  16       27.43      122.44     54.66 o 
   7   7  16     1575.01     1648.17     60.02 o 
   8   7  16        0.36      -49.65     49.65 o 
   9   7  16     2595.28     2333.34     56.56 o 
  10   7  16        0.10      -24.38     47.61 o 
  11   7  16        3.74       68.93     41.73 o 
   0   8  16      369.08      277.18     85.61 o 
   1   8  16     2298.56     2379.86     52.52 o 
   2   8  16      193.36      275.11     49.85 o 
   3   8  16       11.94       15.35     46.90 o 
   4   8  16     1551.74     1685.50     54.37 o 
   5   8  16     1718.39     1716.87     50.30 o 
   6   8  16      556.67      478.58     43.94 o 
   7   8  16      490.69      481.75     47.64 o 
   8   8  16     1150.95     1178.84     54.89 o 
   9   8  16       30.20       60.54     47.04 o 
  10   8  16      727.44      481.92     42.62 o 
   1   9  16      565.34      589.98     56.78 o 
   2   9  16       23.94       64.95     45.78 o 
   3   9  16      881.07      773.31     44.58 o 
   4   9  16      159.16       89.56     43.42 o 
   5   9  16       90.64      109.16     42.44 o 
   6   9  16       62.74       33.19     48.46 o 
   7   9  16      450.88      501.97     43.72 o 
   8   9  16        1.11      -29.02     52.02 o 
   9   9  16        2.96       93.85     41.18 o 
   0  10  16     1109.09     1199.20     75.89 o 
   1  10  16      118.69      102.05     49.14 o 
   2  10  16      238.70      214.10     46.46 o 
   3  10  16        2.15       -6.77     44.04 o 
   4  10  16       29.57      -35.70     45.81 o 
   5  10  16        1.74       48.48     47.18 o 
   6  10  16      608.06      668.43     45.30 o 
   7  10  16        7.49        4.28     45.44 o 
   1  11  16     1043.73      980.20     51.37 o 
   2  11  16        0.03      -20.95     49.89 o 
   3  11  16     1532.07     1451.01     45.58 o 
   4  11  16       24.98       51.95     39.92 o 
   5  11  16       23.97       93.52     40.95 o 
   1   1  17     1725.86     1784.14     39.29 o 
   2   1  17     3954.15     4353.38     78.09 o 
   3   1  17     1111.02     1061.12     46.94 o 
   4   1  17      270.11      193.45     34.96 o 
   5   1  17       58.23       26.07     39.90 o 
   6   1  17      397.30      484.93     40.71 o 
   7   1  17     1638.20     1673.72     54.80 o 
   8   1  17     1189.43     1213.98     53.59 o 
   9   1  17     2762.54     2625.82    111.82 o 
  10   1  17      343.20      323.22     44.90 o 
  11   1  17      370.40      296.49     39.40 o 
  12   1  17      415.51      323.19     38.27 o 
   0   2  17     1068.50     1093.28     73.04 o 
   1   2  17       70.33      151.68     36.88 o 
   2   2  17      557.51      646.42     41.43 o 
   3   2  17       29.61       44.53     39.39 o 
   4   2  17       55.07       -8.48     39.10 o 
   5   2  17      303.32      260.19     39.97 o 
   6   2  17     1383.03     1465.75     67.56 o 
   7   2  17       31.05       94.64     69.53 o 
   8   2  17      108.49      145.08     49.46 o 
   9   2  17      246.44      270.82     45.51 o 
  10   2  17      573.60      513.26     45.45 o 
  11   2  17      190.82      312.45     64.33 o 
  12   2  17      859.32      815.21     53.87 o 
   1   3  17      577.65      583.82     36.66 o 
   2   3  17       31.18       25.65     38.77 o 
   3   3  17      149.26      177.31     35.61 o 
   4   3  17      672.42      697.12     42.73 o 
   5   3  17      206.94      293.27     43.75 o 
   6   3  17      365.84      265.13     60.82 o 
   7   3  17      547.26      562.58     62.59 o 
   8   3  17      962.13      992.60     56.28 o 
   9   3  17     3563.66     3445.09    107.66 o 
  10   3  17       24.79       70.03     37.10 o 
  11   3  17       70.83       10.48     37.46 o 
  12   3  17      155.76      147.42     45.19 o 
   0   4  17      785.06      675.01     60.26 o 
   1   4  17      640.47      612.30     40.41 o 
   2   4  17       47.86      -19.33     39.12 o 
   3   4  17      287.80      272.32     34.14 o 
   4   4  17       11.32       21.60     45.19 o 
   5   4  17       26.66      -10.68     51.12 o 
   6   4  17       15.00       37.77     49.74 o 
   7   4  17      238.24      213.46     52.12 o 
   8   4  17      136.61       82.91     44.14 o 
   9   4  17       82.32      115.29     44.86 o 
  10   4  17        1.45       91.16     41.03 o 
  11   4  17      124.86       65.75     35.74 o 
   1   5  17      717.35      697.86     38.45 o 
   2   5  17      806.86      894.46     51.63 o 
   3   5  17      457.06      605.21     43.64 o 
   4   5  17     1026.09     1137.27     47.04 o 
   5   5  17        7.61       78.27     64.42 o 
   6   5  17      545.05      564.34     47.73 o 
   7   5  17     1209.07     1354.88     45.63 o 
   8   5  17     1435.69     1497.76     62.18 o 
   9   5  17      340.33      327.90     49.10 o 
  10   5  17        1.90       -7.22     64.13 o 
  11   5  17      662.77      661.89     44.77 o 
   0   6  17     2131.31     1909.87     67.75 o 
   1   6  17      192.60      176.12     48.17 o 
   2   6  17      176.47      196.74     50.03 o 
   3   6  17      195.93      111.58     45.46 o 
   4   6  17      692.21      726.85     43.94 o 
   5   6  17      152.11      107.96     56.07 o 
   6   6  17      896.37      889.30     43.23 o 
   7   6  17        9.01        6.47     47.16 o 
   8   6  17        9.05      117.53     59.42 o 
   9   6  17        5.58      -58.17     58.17 o 
  10   6  17      674.33      589.87     60.35 o 
   1   7  17     1272.69     1261.99     48.31 o 
   2   7  17      320.43      360.68     44.62 o 
   3   7  17      671.98      760.44     46.98 o 
   4   7  17        5.25      -34.05     43.90 o 
   5   7  17      426.75      473.98     45.71 o 
   6   7  17       28.00      -19.68     50.06 o 
   7   7  17      429.87      383.35     46.16 o 
   8   7  17      253.94      158.97     41.25 o 
   9   7  17     1398.02     1287.21     46.20 o 
   0   8  17        2.10       47.46     75.16 o 
   1   8  17      270.51      222.74     45.72 o 
   2   8  17       24.85       22.43     45.37 o 
   3   8  17       14.33      -49.85     49.85 o 
   4   8  17        0.23      -42.84     42.84 o 
   5   8  17       15.79        6.41     40.44 o 
   6   8  17       36.14       87.48     43.10 o 
   7   8  17        9.77       75.91     44.56 o 
   8   8  17       59.80      -46.25     46.25 o 
   1   9  17      244.27      264.44     48.83 o 
   2   9  17     1085.07     1123.39     47.36 o 
   3   9  17      159.59      112.92     48.50 o 
   4   9  17      574.27      541.94     52.12 o 
   5   9  17      422.58      453.66     43.30 o 
   6   9  17        2.29      107.13     40.24 o 
   7   9  17      993.51      921.08     53.84 o 
   0  10  17     1224.94     1115.82     67.29 o 
   1  10  17       10.88      -49.76     49.76 o 
   2  10  17      221.49      195.54     46.84 o 
   3  10  17       93.43       79.25     42.16 o 
   4  10  17      552.02      484.70     42.38 o 
   0   0  18        0.17     -144.84    144.84 o 
   1   0  18     4640.89     4774.25    139.61 o 
   2   0  18     5222.67     5433.80     97.00 o 
   3   0  18     1247.99     1281.71     55.56 o 
   4   0  18     1859.09     2049.66     93.88 o 
   5   0  18     2038.22     2213.60     62.64 o 
   6   0  18      665.29      738.19    135.52 o 
   7   0  18      916.15      977.01     72.76 o 
   8   0  18      158.45      242.42     66.51 o 
   9   0  18       60.53      188.63     65.34 o 
  10   0  18      678.43      661.23     63.92 o 
  11   0  18     1276.96     1157.67     83.76 o 
   1   1  18      102.18      116.01     48.73 o 
   2   1  18       32.96       90.45     48.72 o 
   3   1  18      484.71      441.77     45.41 o 
   4   1  18        1.59      124.22     41.15 o 
   5   1  18       91.94      -12.33     43.46 o 
   6   1  18      108.51       47.37     43.40 o 
   7   1  18      382.35      421.75     46.31 o 
   8   1  18        1.48      -42.94     42.94 o 
   9   1  18      688.55      721.65     49.06 o 
  10   1  18        7.46      -42.90     42.90 o 
  11   1  18       17.38      -32.66     43.51 o 
   0   2  18       11.50      102.32     62.06 o 
   1   2  18       86.91       73.03     46.90 o 
   2   2  18        5.40      -55.39     55.39 o 
   3   2  18      277.88      283.91     50.96 o 
   4   2  18     2284.40     2503.03     56.54 o 
   5   2  18       22.24      -41.83     41.83 o 
   6   2  18      702.61      681.53     49.82 o 
   7   2  18        0.98      -25.01     71.43 o 
   8   2  18      120.09       67.47     42.63 o 
   9   2  18        0.64      -10.99     48.42 o 
  10   2  18      667.30      567.35     41.51 o 
  11   2  18      106.47       82.08     37.85 o 
   1   3  18      144.74       87.10     48.49 o 
   2   3  18      360.88      337.13     43.02 o 
   3   3  18      601.68      561.05     42.91 o 
   4   3  18        1.19       78.50     38.17 o 
   5   3  18      193.01      225.75     46.01 o 
   6   3  18        1.10       -4.69     51.97 o 
   7   3  18       41.06       68.59     51.30 o 
   8   3  18      106.68       85.98     45.51 o 
   9   3  18      322.29      323.31     43.71 o 
  10   3  18       18.15       61.19     55.49 o 
   0   4  18     1033.09     1029.86     65.86 o 
   1   4  18      831.05      998.75     46.30 o 
   2   4  18      137.27      130.70     47.49 o 
   3   4  18        6.00       73.76     43.14 o 
   4   4  18       86.29       33.55     40.07 o 
   5   4  18     2212.26     2335.33     46.51 o 
   6   4  18     1230.39     1420.67     55.83 o 
   7   4  18      287.72      245.45     47.20 o 
   8   4  18       16.94       16.28     53.98 o 
   9   4  18      957.62      912.19     54.20 o 
  10   4  18       31.14       79.24     45.86 o 
   1   5  18      238.19      335.07     49.05 o 
   2   5  18      384.40      399.29     45.07 o 
   3   5  18      330.68      422.41     44.69 o 
   4   5  18        0.27      -16.71     44.54 o 
   5   5  18        2.37        5.55     57.99 o 
   6   5  18        3.35       85.43     41.05 o 
   7   5  18      260.25      290.12     44.26 o 
   8   5  18      787.67      829.56     42.20 o 
   9   5  18      188.40      185.99     46.74 o 
   0   6  18     2310.32     2417.00    135.80 o 
   1   6  18        9.58       40.44     48.04 o 
   2   6  18      553.83      581.63     42.32 o 
   3   6  18        3.57      -13.08     40.11 o 
   4   6  18      223.86      263.71     41.21 o 
   5   6  18      604.68      699.27     43.46 o 
   6   6  18      931.86      897.66     54.33 o 
   7   6  18       24.85       39.60     45.29 o 
   8   6  18      418.15      384.69     47.13 o 
   1   7  18       99.44       76.38     53.29 o 
   2   7  18      188.45      207.15     46.83 o 
   3   7  18      215.41      170.64     40.95 o 
   4   7  18      388.00      375.67     38.00 o 
   5   7  18       33.25       69.85     38.33 o 
   6   7  18      557.46      632.74     43.70 o 
   7   7  18      113.14       84.51     40.39 o 
   0   8  18      428.51      460.54     72.52 o 
   1   8  18      287.43      355.75     51.01 o 
   2   8  18      114.81      225.66     47.76 o 
   3   8  18      201.40      133.82     45.35 o 
   4   8  18      400.03      330.12     39.78 o 
   5   8  18      455.87      486.15     39.35 o 
   6   8  18      591.02      476.15     36.36 o 
   1   9  18      142.93      113.58     46.74 o 
   2   9  18     1228.38     1176.04     69.25 o 
   3   9  18      388.49      326.74     42.02 o 
   4   9  18        1.79       44.95     36.59 o 
   1   1  19      809.15      907.73     54.13 o 
   2   1  19     2090.78     2178.73     67.97 o 
   3   1  19     1980.35     2167.24     55.45 o 
   4   1  19      187.50      142.74     44.18 o 
   5   1  19       56.07        5.25     39.67 o 
   6   1  19       80.84      133.38     45.38 o 
   7   1  19        5.40      -41.86     41.86 o 
   8   1  19       86.82      116.97     46.21 o 
   9   1  19      762.03      703.28     65.18 o 
   0   2  19     1937.54     2091.95     83.64 o 
   1   2  19        4.53        2.17     46.42 o 
   2   2  19       13.19       53.22     41.94 o 
   3   2  19        0.05      -33.22     39.45 o 
   4   2  19     1269.05     1248.14     61.10 o 
   5   2  19        1.18      -51.14     51.14 o 
   6   2  19     1259.76     1234.80     42.26 o 
   7   2  19       54.06       -4.06     40.19 o 
   8   2  19        1.95       57.03     40.70 o 
   9   2  19        0.27        2.24     41.87 o 
   1   3  19     1071.86     1222.28     66.25 o 
   2   3  19      176.71       60.80     42.11 o 
   3   3  19        3.94      -47.70     47.70 o 
   4   3  19      968.28     1121.47     43.31 o 
   5   3  19       78.54      114.11     39.49 o 
   6   3  19      161.69      200.87     44.08 o 
   7   3  19      580.05      522.94     43.85 o 
   8   3  19      444.46      350.55     45.03 o 
   0   4  19      519.17      670.66     90.05 o 
   1   4  19       44.97       36.45     42.88 o 
   2   4  19       94.37       41.51     43.22 o 
   3   4  19       62.43       63.47     42.99 o 
   4   4  19      157.74      231.09     68.00 o 
   5   4  19      393.85      372.66     42.55 o 
   6   4  19        0.80      -28.79     38.29 o 
   7   4  19        8.09      -17.07     42.91 o 
   8   4  19       33.87       80.24     41.73 o 
   1   5  19     1953.84     2065.86     72.99 o 
   2   5  19        5.80      100.61     44.16 o 
   3   5  19       12.19       63.99     36.43 o 
   4   5  19      496.91      462.04     42.28 o 
   5   5  19        9.43       92.95     36.84 o 
   6   5  19       85.46      126.71     40.10 o 
   7   5  19      706.03      576.09     39.71 o 
   0   6  19       75.82       52.43     54.97 o 
   1   6  19      161.89      154.72     41.86 o 
   2   6  19      247.12      222.31     45.82 o 
   3   6  19       44.41       98.24     48.94 o 
   4   6  19        3.80       27.31     40.73 o 
   5   6  19      260.57      169.22     43.86 o 
   6   6  19      553.22      553.80     37.77 o 
   1   7  19      822.54      675.09     43.70 o 
   2   7  19      328.97      362.91     39.26 o 
   3   7  19      604.03      589.26     47.32 o 
   4   7  19       26.96        2.97     49.55 o 
   0   8  19        1.47       33.07     67.44 o 
   1   8  19        7.74       -8.82     45.65 o 
   0   0  20      307.32      354.30    131.26 o 
   1   0  20      561.44      608.55     66.09 o 
   2   0  20     1146.06     1201.86     57.11 o 
   3   0  20       54.68       88.72     59.60 o 
   4   0  20     2155.41     1986.56     69.83 o 
   5   0  20       60.77       96.55     58.60 o 
   6   0  20      122.28       99.22     83.23 o 
   7   0  20      671.87      494.80     93.22 o 
   1   1  20      227.77      272.30     52.00 o 
   2   1  20      185.69      178.12     56.50 o 
   3   1  20      435.26      445.81     39.43 o 
   4   1  20       73.64      232.67     56.12 o 
   5   1  20       10.63       64.69     41.25 o 
   6   1  20        0.34      -21.04     42.41 o 
   7   1  20      473.94      422.09     45.81 o 
   0   2  20        7.47       29.91     59.74 o 
   1   2  20      277.89      279.45     42.16 o 
   2   2  20      132.74      230.20     43.84 o 
   3   2  20       36.90       81.02     36.18 o 
   4   2  20      596.46      586.31     36.73 o 
   5   2  20        0.24      -30.80     36.71 o 
   6   2  20      832.73      750.26     37.08 o 
   1   3  20      369.75      335.41     40.47 o 
   2   3  20       27.73       -6.94     38.43 o 
   3   3  20      622.59      665.84     58.18 o 
   4   3  20        0.44      -23.86     39.43 o 
   5   3  20        0.57        4.91     33.18 o 
   6   3  20        1.48        3.27     37.07 o 
   0   4  20      738.39      734.41     59.61 o 
   1   4  20      420.91      417.98     43.23 o 
   2   4  20       55.86       69.47     48.01 o 
   3   4  20        0.62       30.41     48.90 o 
   4   4  20       98.47      -20.50     37.77 o 
   5   4  20      433.40      411.71     40.54 o 
   1   5  20       20.08       75.38     51.12 o 
   2   5  20       88.03      129.21     67.19 o 
   3   5  20      133.92       64.22     46.44 o 
   4   5  20       31.54       61.16     35.55 o 
   0   6  20      476.44      429.57     56.60 o 
   1   6  20       55.99      102.49     39.45 o 
   2   6  20      253.68      162.18     47.33 o 
   1   1  21      148.74      130.03     41.94 o 
   2   1  21      642.13      592.00     44.67 o 
   3   1  21      785.89      661.74     54.64 o 
   0   2  21     1055.94      923.47     67.42 o 
   1   2  21      529.74      460.53     45.01 o 
   2   2  21       25.76      120.45     60.29 o 
   1   3  21       62.54       64.02     45.94 o 
                                                 
